# Supplementary material for: A platform of assays for the discovery of anti-Zika small-molecules with activity in a 3D-bioprinted outer-blood-retina model
Source: PLoS One. 2022 Jan 18;17(1):e0261821. doi: 10.1371/journal.pone.0261821 (PMC8765781; doi:10.1371/journal.pone.0261821)
Supplement: S1 File — (XLSX) [file pone.0261821.s004.xlsx]

## Sheet: Table S1
Supplementary Table 1. SI values of selected compounds against pan-flaviviruses
NCGC ID	DENV	ZIKV	WHV	YFV				NCGC ID	DENV	ZIKV	WHV	YFV			Names	total	elements
NCGC00163548	-	-	-	-				NCGC00163548	No	No	No	No			DENV WHV YFV ZIKV	2	NCGC00180572 NCGC00380955
NCGC00385131	-	-	-	-				NCGC00385131	No	No	No	No			DENV WHV ZIKV	1	NCGC00385948
NCGC00263172	-	-	-	-				NCGC00263172	No	No	No	No			DENV ZIKV	3	NCGC00386352 NCGC00167846 NCGC00250399
NCGC00347947	-	-	-	-				NCGC00347947	No	No	No	No			YFV ZIKV	1	NCGC00484060
NCGC00482982	-	-	-	-				NCGC00482982	No	No	No	No			ZIKV	1	NCGC00386292
NCGC00168922	-	-	-	-				NCGC00168922	No	No	No	No
NCGC00380281	-	-	-	-				NCGC00380281	No	No	No	No
NCGC00386616	-	-	-	-				NCGC00386616	No	No	No	No
NCGC00165627	-	-	-	-				NCGC00165627	No	No	No	No
NCGC00386292	-	3.1	-	-				NCGC00015256	No	No	No	No
NCGC00386352	24	23	-	-				NCGC00386292	No	Yes	No	No
NCGC00167846	16	31	-	-				NCGC00484060	No	Yes	No	Yes
NCGC00250399	4.3	14	2.1	-				NCGC00250399	Yes	Yes	No	No
NCGC00385948	16	4.7	7.6	-				NCGC00167846	Yes	Yes	No	No
NCGC00015256	-	-	-	1.2				NCGC00386352	Yes	Yes	No	No
NCGC00484060	-	28	1.8	2.9				NCGC00385948	Yes	Yes	Yes	No
NCGC00180572	9	34	2.7	2.9				NCGC00180572	Yes	Yes	Yes	Yes
NCGC00380955	14	22	8.7	5.1				NCGC00380955	Yes	Yes	Yes	Yes
SI value is in the Table SI is CC50/EC50. EC50 is compound concentration that reduces viral replication by 50%, CC50 is compound concentration that reduces cell viability by 50%. Compounds with no selective antiviral activity are denoted with a "-".

## Sheet: Table S2
Supplementary Table 2. 194 cherry-picked compounds for follow-up assays
Headers:
Protocol Name	Name of the protocol or protocols associated with the data
Sample ID	NCATS compound tracking number
Log AC50 (M)	Potency of compound in log units (Molar). Derived from the Hill fit of the response curve, 50% of the maximum acitivity response.
AC50 (µM)	Potency of compound in micromolar units (µM). Derived from the Hill fit of the response curve,50% of the maximum acitivity response.
CC -v2	Curve class classification (v2) of the dose response curve (Inglese et al. (2006) Proc Natl Acad Sci U S A, 103, 11473-8)
Efficacy	Difference between neutral response and maximum compound response
Max Resp	Difference between neutral response and compound response for highest compound concentration
Structure	Chemical Structure (SMILES)
Hill Coef	Hitt fit parameter
Pvalue	Stat significance of Hill fit
R2	Stat significance of Hill fit
CAS#	order identification number
PubChem SID	Pubchem (https://pubchem.ncbi.nlm.nih.gov/) substance identification number
Sample ID	Log AC50 (M)	AC50 (µM)	CC-v2	Efficacy	Max Resp	Structure	Hill Coef	PValue	R2	CAS#
NCGC00386414-01	-5.575	2.66086	-1.1	-84.972	-85.555	CN(CC[C@H](N)CC(=O)N[C@H]1\C=C/[C@H](O[C@@H]1C(O)=O)N2/C=C\C(=N/C2=O)N)C(N)=N		1.714		3513-03-09
NCGC00384526-01	-4.844	14.3218	-1.1	-93.113	-89.792	CC(=C)C(=O)O[C@H]1CC/2=C/C(C\C(=C\[C@H]3OC(=O)C(=C)[C@H]13)C)OC2=O		4.955
NCGC00380800-01	-5.2643	5.44171	-1.2	-73.026	-69.585	CO[C@@H]/1CC(=O)NC2=CC(=CC(=C2)CC\C=C(C)/[C@H](O)[C@@H](C)[C@H](C\C=C\C=C\C=C1)OC(=O)[C@@H](C)NC(=O)C3CCCCC3)O		1.248
NCGC00168879-02	-4.6755	21.1109	-1.2	-73.15	-65.571	CCC(C)C\1NC(=O)\C(=C1O)C(C)=O		1.826
NCGC00380307-01	-4.644	22.6986	-1.2	-66.527	-65.017	COC1=CC=C(C=C1)[C@H]2OC[C@H]3O[C@@H](O[C@@H]4[C@@H](O)CN[C@H]24)[C@H](O)[C@H]3O		4.955	0.002
NCGC00380400-01	-5.594	2.54682	-1.2	-41.676	6.747	CC(=O)O[C@@H]1[C@@H](O)[C@H]2O[C@@H]3\C=C(C)/[C@@H](O)C[C@]3(CO)[C@]1(C)[C@]24CO4		4.955	0.001
NCGC00484060-01	-4.8362	14.581	-1.2	-42.621	-39.681	C[C@@]1(O)[C@H](O)[C@@H](CO)O[C@H]1N2/C=C\C(=N/C2=O)N		3.929	0.001	20724-73-6
NCGC00386352-05	-4.6862	20.5962	-1.2	-35.912	-28.444	CN1C(=O)\C(=C(/C1=O)C2=C(C)[NH]C3=C2C=CC=C3)NCCC4=CC=C(F)C=C4		4.955	0.013	1129669-05-1
NCGC00380955-01	-5.3362	4.61091	-1.2	-61.612	-63.218	C[C@H]1[C@@H](CC\C2=C\C(=O)[C@@]3(O[C@@H]3[C@]12C)C(C)=C)OC(C)=O		2.188
NCGC00384634-01	-5.244	5.70162	-1.2	-55.9	-50.335	CO[C@H]1\C=C/2CCN3CC4=CC(=C(OC)C=C4[C@H]([C@@H]1O)[C@@H]23)OC		1.714
NCGC00380760-01	-4.894	12.7643	-1.2	-57.268	-47.163	CC(=O)OC[C@]12C[C@H](O)\C(=C/[C@H]1O[C@@H]3[C@H](O)[C@@H](O)[C@@]2(C)[C@]34CO4)C		4.955	0.006
NCGC00385970-01	-5.5102	3.08891	-1.2	-40.513	-40.06	CCC/C=C/C(=O)O[C@H]1CC(C)(C)CC2[C@@]34CCC5[C@@]6(C)CC[C@H](O[C@@H]7O[C@@H]([C@@H](O)[C@H](O[C@@H]8O[C@H](CO)[C@H](O)[C@H](O)[C@H]8O[C@@H]9O[C@@H](C)[C@H](O)[C@@H](O)[C@H]9O[C@@H]%10OC[C@](O)(CO)[C@H]%10O)[C@H]7O[C@@H]%11O[C@H](CO)[C@H](O)[C@H](O)[C@H]%11O)C(O)=O)C(C)(C)C6CC[C@@]5(C)[C@]3(C)C[C@@H](O)[C@@]12[C@H](O)O4		2.353	0.001
NCGC00380410-01	-5.6362	2.31093	-1.2	-64.662	-59.481	CC/1=C/C2OC3CC(O)[C@](C)([C@@]2(C)C(O)C1=O)[C@]34CO4		4.095	0.01
NCGC00384574-01	-5.794	1.60694	-1.2	-58.007	-55.536	C[C@H]1[C@H]2OC(=O)[C@@H]1[C@@]3(C)C([C@H]2O)[C@@]4(C)[C@H](O)C(=O)\C=C(C)/[C@@H]4CC3=O		2.72
NCGC00263172-09	-4.5362	29.0929	-1.2	-30.756	-31.348	CNC(=O)C1=CC(=CC=N1)OC2=CC(=C(NC(=O)NC3=CC(=N[N]3C4=CC5=C(C=C4)N=CC=C5)C(C)(C)C)C=C2)F		4.955	0.04	1020172-07-9
NCGC00380396-01	-5.0862	8.19948	-1.2	-65.778	-58.789	C[C@H]1[C@H](O)CC\C2=C\C(=O)[C@@]3(O[C@@H]3[C@]12C)C(=C)CO		1.509	0.002
NCGC00347801-02	-4.844	14.3218	-1.2	-51.479	-52.422	C[C@H]1[C@@H](O)[C@H](O)C2[C@@]3(C)[C@H](O)C(=O)\C=C(\C)C3C[C@H]4OC(=O)[C@H](O)[C@]1(O)[C@@]24C		4.955
NCGC00386292-05	-5.3362	4.61091	-1.4	-23.858	-29.882	CC(C)(C#N)C1=CC=C(C=C1)N2C(=O)OCC3=C2C4=C(C=CC(=C4)C5=CN=C6C=CC=CC6=C5)N=C3		1.967	0.01	1345675-02-6
NCGC00378619-01	-4.8862	12.9953	-1.4	-17.195	-17.193	CC(C)C(=O)C1=C[N](CC(=O)COC2=CC=C(OC3=CC=CC=C3)C=C2)C4=C1C=C(C=C4)C(O)=O		1.21	0.047	1233706-88-1
NCGC00385002-01	-5.6492	2.24275	-1.4	-46.392	-19.758	CC(C)CC(=O)O[C@H]\1C[C@@]2(COC(C)=O)[C@H](O[C@@H]3[C@H](O)C[C@@]2(C)[C@]34CO4)\C=C1C		4.955	0.097
NCGC00168922-02	-6.394	0.403644	-1.4	-63.179	3.649	COC(=O)\C=C(/C)CC[C@H]1C(=C)CCC2[C@]1(C)CCC[C@]2(C)C(O)=O		3.929	0.476
NCGC00380281-01	-5.144	7.17791	-1.4	-21.701	-21.834	COC(=O)[C@]12CCCC(C)(C)C1CCC3=C2C(=C(O)C(=C3)C(C)C)O		1.627	0.006
NCGC00180641-02	-5.9992	1.0018	-1.4	-18.714	-19.55	CO[C@@H]1[C@@H](O)[C@H](C)O[C@@H](O[C@H]2CC[C@@]3(C)[C@H](CCC4C3CC[C@]5(C)[C@@H](CC[C@]45O)\C6=C\C(=O)OC6)C2)[C@H]1O		2.333
NCGC00386084-01	-6.294	0.508157	-1.4	-59.279	0.819	CC1CCC2C(C)(C)C(O)CCC2(C)C13CC4=C(O3)C5=C(C=C4O)C(=N)NC5		4.955	0.635
NCGC00385471-01	-6.194	0.639732	-1.4	-50.391	-1.936	COC1=C(O)C=C2C(=C1)CC[N+](C)([O-])C23CC4=C(C3O)C5=C(OCO5)C=C4		4.955	0.654
NCGC00346630-05	-4.5862	25.929	-1.4	-23.654	-21.795	C[N]1C=C(C2=CC=NC=C2)C(=N1)C3=CC=C(OCC4=NC5=CC=CC=C5C=C4)C=C3		4.955	0.035	898562-94-2 (free base)
NCGC00180572-02	-6.2862	0.517352	-1.4	-38.561	-28.893	C\C1=C\C2OC3[C@H](O)C[C@@](C)([C@]34CO4)[C@@]2(CO)[C@H](O)C1=O		3.065	0.176
NCGC00385048-01	-8.544	0.002858	-1.4	-20.801	15.536	C\C=C(C)/C(=O)O[C@H]1[C@@H]2[C@H](C)C(=O)O[C@@H]2C[C@@H](C)[C@@H]3\C=C/C(=O)[C@@]13C		4.955	0.04
NCGC00385627-01	-4.7492	17.8148	-1.4	-25.574	-22.561	COC1=CC2=C(C[C@@H](CO2)C3=CC=C(O)C(=C3O)CC=C(C)C)C(=C1CC=C(C)C)OC		4.955	0.014
NCGC00016333-05	-4.7362	18.3564	-1.4	-23.663	-25.433	COC1=C(OC)C2=NC3=C(C=CO3)C(=C2C=C1)OC		4.449
NCGC00347737-02	-6.6143	0.243072	-1.4	-61.863	-1.489	CC1(C)CC[C@@]2(CC[C@]3(C)\C(=C/CC4[C@@]5(C)CCC(O[C@@H]6OC[C@H](O)[C@H](O)[C@H]6O[C@@H]7O[C@H](CO)[C@@H](O)[C@H](O)[C@H]7O)[C@@](C)(CO)C5CC[C@@]34C)[C@@H]2C1)C(O)=O		4.955	0.558
NCGC00168784-08	-5.0362	9.19997	-1.4	-24.938	-22.584	NC/1=N/C(=O)N(/C=C1)[C@@H]2O[C@H](CO)[C@@H](O)C2(F)F		1.416	0.011	12211-03-9
NCGC00381303-01	-5.5602	2.75299	-1.4	-19.952	-21.626	C[C@@H]1O[C@@H](O[C@@H]2C(O)C(O)C(CO)OC2O[C@H]3[C@H](O)[C@H](O[C@@H](O[C@H]4CC[C@@]5(C)C(CC[C@]6(C)C5CC[C@]78OC[C@@]9(CCC(C)(C)CC79)[C@@H](C[C@@]68C)OC(C)=O)C4(C)C)[C@@H]3OC%10OC(CO)C(O)C(O)C%10O)C(O)=O)[C@H](O[C@@H]%11OC[C@](O)(CO)[C@H]%11O)[C@H](O)[C@H]1O		2.638	0.009
NCGC00381306-01	-5.644	2.26986	-1.4	-39.385	-23.356	CC(=O)OC[C@]12C[C@H](OC(C)=O)\C(=C/[C@H]1O[C@@H]3[C@H](O)[C@@H](O)[C@@]2(C)[C@]34CO4)C		4.955	0.103
NCGC00384893-01	-5.2643	5.44171	-1.4	-24.539	-21.073	CC1(C)CC[C@@]2(CC[C@]3(C)\C(=C/CC4[C@@]5(C)C[C@H](O)[C@H](O[C@@H]6OC[C@H](O)[C@H](O)[C@H]6O)[C@@](C)(CO)C5CC[C@@]34C)[C@@H]2C1)C(O)=O		4.955	0.001
NCGC00378460-08	-4.5362	29.0929	-1.4	-22.536	-20.03	CN(C)C1=CC(=CC=C1)C\2=C\3C(=O)N(NC3=C/C(=O)N2C)C4=CC=CC=C4Cl		4.504	0.008	1218942-37-0
NCGC00347858-02	-4.344	45.2896	-2.1	-111.628	-101.564	C[C@@H]1C[C@H]2OC(=O)[C@@H](C)[C@H]2[C@H](OC(=O)C(C)=C)[C@@]3(C)[C@H]1\C=C/C3=O		4.955
NCGC00346940-02	-4.1862	65.1308	-2.1	-105.653	-89.501	OCCCNC1=CC(=CC=N1)C2=NC(=NC=C2)NC3=CC=CC(=C3)Cl		4.955	0.003	164658-13-3
NCGC00168883-03	-4.4992	31.6797	-2.1	-116.882	-113.477	C\C=C(/COC(C)=O)C(=O)O[C@@H]1[C@H](O)C(=C2/C([C@H]3OC(=O)C(=C)[C@H]13)[C@]4(C)O[C@@H]4C2=O)\C		4.955	0.004
NCGC00384503-01	-4.4992	31.6797	-2.1	-109.374	-100.796	CC(=O)OC\C=C(/C)C(=O)OC1CC2(C)OC(=C\C2=O)\C(=C\C3OC(=O)C(=C)C13)C		4.955
NCGC00385298-01	-4.7643	17.2082	-2.1	-97.679	-102.457	C[C@H]1[C@H](C)C2=C(C=CC=N2)C(=O)OC[C@]3(C)O[C@]45[C@H](O)[C@H]3C(=O)[C@@H](OC(C)=O)[C@]4(COC(C)=O)[C@@H](OC(C)=O)[C@@H](OC(C)=O)[C@H](OC1=O)[C@]5(C)O		4.955	0.001
NCGC00387181-02	-4.4362	36.6257	-2.2	-45.481	-48.291	CCOC(=O)C(C#N)C1C2=CC(=CC=C2OC(=C1/C(=O)OCC)/N)Cl		2.72		305834-79-1
NCGC00380764-01	-4.394	40.3644	-2.2	-71.029	-62.318	CC1CCC2\C(=C/CC(O)C2(C)C)C1(C)CC3=C(O)C(=C(CO)C=C3O)C=O		4.095
NCGC00384826-01	-5.209	6.17961	-2.2	-63.548	-63.08	COC1=CC=C(CC2N(C)C(=O)C(C)NC(=O)C(C)NC(=O)C3CC4=CC=C(OC5OC(CO)C(O)C(O)C5O)C(=C4)OC6=CC=C(CC(N(C)C(=O)C(C)NC2=O)C(=O)N3C)C=C6)C=C1		1	0.008
NCGC00347947-06	-4.6862	20.5962	-2.2	-55.111	-48.685	CCOC(=O)\C1=C(/C)N\C2=C(C1C3=CC=C(C=C3)C4=CC=CC=C4)\C(=O)CC(C)(C)C2		1.416	0.002	1099644-42-4
NCGC00386349-01	-4.8992	12.6119	-2.2	-31.74	-32.314	CCCCCOC1=CC=C(C=C1)C2=CC=C(C=C2)C3=CC=C(C=C3)C(=O)N[C@H]4C[C@@H](O)[C@@H](O)NC(=O)[C@@H]5[C@@H](O)[C@@H](C)CN5C(=O)[C@@H](NC(=O)[C@@H](NC(=O)[C@@H]6C[C@@H](O)CN6C(=O)[C@@H](NC4=O)[C@@H](C)O)[C@H](O)[C@@H](O)C7=CC=C(O)C=C7)[C@@H](C)O		1.478	0.002	166663-25-8
NCGC00370724-05	-4.2362	58.0479	-2.2	-62.08	-52.984	CCCNC1=N[N]2C(=NC=C2C3=CC4=C([NH]N=C4)C=C3)C=C1		4.449	0.005	1333377-65-3 (free base)
NCGC00370772-05	-4.4362	36.6257	-2.2	-38.989	-42.308	BrC1=CC=C(C[N]2C=NC=C2C[N]3C=C(C(=O)N4CCOCC4)C(=C3)C5=CC=CC6=C5C=CC=C6)C=C1		4.504	0.043	226929-39-1
NCGC00385948-01	-4.5862	25.929	-2.2	-79.681	-74.609	OC1CC2N3CC(\C2=C\C1O)C4=CC5=C(OCO5)C=C4C3		1.509
NCGC00169957-03	-4.7143	19.3079	-2.2	-56.609	-53.313	CCC(C)C1NC(=O)C2CCCN2C(=O)C(CC(C)C)OC(=O)CCNC(=O)C(C)N(C)C(=O)C(C(C)C)N(C)C1=O		4.955	0.001
NCGC00263021-04	-4.1862	65.1308	-2.2	-34.501	-31.699	COC1=C(Cl)C=C2C(=C1NC(=O)C3=C(C)N=CC=C3)[NH]C4=C2C=CN=C4		4.095		783348-36-7
NCGC00379137-01	-4.2362	58.0479	-2.2	-45.072	-38.312	C\C1=C\C(=O)OC2=C(C=O)C(=CC=C12)O		2.847	0.001	[14003-96-4]
NCGC00015892-08	-4.3862	41.0948	-2.2	-34.451	-32.459	O=C1N\2CCC3=C([NH]C4=C3C=CC=C4)C2=N/C5=CC=CC=C15		2.72	0.002	84-26-4
NCGC00387103-01	-4.2862	51.7352	-2.2	-97.274	-79.783	CC1(C)C\C=C(\C#CC2=CC=CC=C2)C3=C1C=CC(=C3)\C=C\C4=CC=C(C=C4)C(O)=O		2.303		[215030-90-3]
NCGC00487056-01	-4.2362	58.0479	-2.2	-56.895	-46.294	C\C(=N/NC(N)=N)C1=CC(=CC(=C1)\C(C)=N\NC(N)=N)NC(=O)CCCCCCCCC(=O)NC2=CC(=CC(=C2)\C(C)=N\NC(N)=N)\C(C)=N\NC(N)=N		2.847		164301-51-3
NCGC00347372-02	-4.959	10.9891	-2.2	-63.699	-59.135	C[C@H]1CC[C@@]2(OC1)O[C@H]3CC4[C@@H]5CC[C@@H]6C[C@H](CC[C@]6(C)C5CC[C@]4(C)[C@H]3[C@@H]2C)O[C@@H]7O[C@H](CO)[C@@H](O[C@@H]8O[C@@H](C)[C@H](O)[C@@H](O)[C@H]8O)[C@H](O)[C@H]7O[C@@H]9O[C@H](CO)[C@@H](O)[C@H](O)[C@H]9O		2.333
NCGC00385295-01	-5.309	4.90864	-2.2	-76.149	-17.424	COC1=CC=C(CC2N(C)C(=O)C(CCC(O)=O)NC(=O)C(C)NC(=O)C3CC4=CC=C(OC5OC(CO)C(O)C(O)C5O)C(=C4)OC6=CC=C(CC(N(C)C(=O)C(C)NC2=O)C(=O)N3C)C=C6)C=C1		1.1	0.023
NCGC00482982-02	-4.5862	25.929	-2.2	-39.12	-33.447	COC1=CC/2=C(C=C1)C3=C(C4CCCCC4)C5=C6C=C(C=C5)C(=O)N[S+]([O-])(=O)N(C)CCOCCN(C)C(=O)\C(=C2)C[N]36		1.1		1204416-97-6
NCGC00380128-01	-4.7643	17.2082	-2.2	-28.987	-33.737	C[C@H]1CC[C@@]2(OC1)O[C@H]3CC4C5C/C=C6/C[C@H](O)C[C@@H](O[C@@H]7O[C@@H](C)[C@H](O)[C@@H](O)[C@H]7O[C@@H]8O[C@@H](C)[C@H](O)[C@@H](O)[C@H]8O)[C@]6(C)C5CC[C@]4(C)[C@H]3[C@@H]2C		4.955
NCGC00381294-01	-5.2502	5.62132	-2.2	-55.683	-46.332	CC(=O)OCC1OC(OC2COC(OC3COC(OC4C(O)C(O)COC4OC5C(O)C(O)C(OC5CO)OC6CCC7(C)C(CCC8(C)C7C\C=C/9C%10CC(C)(C)CCC%10(C(O)CC89C)C(=O)OC%11OC(CO)C(O)C(O)C%11OC%12OCC(OC%13OCC(O)(CO)C%13O)C(O)C%12O)C6(C)C)C(O)C3O)C(O)C2O)C(OC(=O)\C=C\C%14=CC=CC=C%14)C(O)C1OC(C)=O		2.094
NCGC00381227-01	-5.1992	6.32093	-2.2	-29.737	-9.377	CCC(C)C(=O)OC1CC(O)C23C4OCC5(C(O)CC2C1(C)C(O)O4)C3C(=O)CC6(C)C(CC7OC567)C8=COC=C8		1.627	0.001
NCGC00386171-01	-4.2362	58.0479	-2.4	-26.101	-22.584	CC1(C)CCC[C@@]2(C)C1CC[C@@](C)(O)[C@@H]2CCC(C)(O)C=C		4.504	0.012	515-03-7
NCGC00370819-01	-4.3362	46.1091	-2.4	-42.267	-39.389	CCN(CC)C(=O)C1=CC=C(NC2=NC3=C(N=C[NH]3)C(=N2)OCC4CCCCC4)C=C1		3.065	0.107	3301
NCGC00385095-01	-4.809	15.5225	-2.4	-21.201	-21.834	C[C@H]1CC[C@@]2(OC1)O[C@H]3CC4C5CC[C@H]6C[C@@H](O[C@@H]7O[C@H](CO)[C@H](O[C@@H]8O[C@H](CO)[C@@H](O)[C@H](O[C@@H]9OC[C@@H](O)[C@H](O)[C@H]9O)[C@H]8O[C@@H]%10O[C@H](CO)[C@@H](O)[C@H](O)[C@H]%10O)[C@H](O)[C@H]7O)[C@H](O)C[C@]6(C)/C5=C/C(=O)[C@]4(C)[C@H]3[C@@H]2C		4.955	0.011
NCGC00016227-08	-4.5362	29.0929	-2.4	-29.653	-23.044	OC(=O)CC1=CC(=C(OC2=CC(=C(O)C=C2)I)C(=C1)I)I		1.01	0.004	51-24-1
NCGC00384732-01	-4.859	13.8344	-2.4	-32.277	-23.564	CC(C1OC23CC4(CO2)C(CCC5C6(C)CCC(OC7OCC(O)C(OC8OC(CO)C(O)C(OC9OCC(O)C(O)C9O)C8O)C7OC%10OC(CO)C(O)C%10O)C(C)(C)C6CCC45C)C3C(C)(O)C1OC(C)=O)C(C)=C		1.692	0.015
NCGC00385211-01	-4.909	12.3299	-2.4	-58.411	-47.878	CC1(C)CC[C@@]2(CC[C@]3(C)\C(=C/CC4[C@@]5(C)CC[C@H](O[C@H]6O[C@@H]([C@@H](O)[C@H](O[C@@H]7O[C@H](CO)[C@H](O)[C@H](O)[C@H]7O)[C@H]6O)C(O)=O)C(C)(C)C5CC[C@@]34C)[C@@H]2C1)C(O)=O		0.8	0.271
NCGC00345803-05	-4.1362	73.078	-2.4	-31.6	-29.027	CC[C@H](CC#N)OC(=O)N[C@@H](C)C1=CC=CC(=C1)NC(=O)NC2=CC=C(C3=CN=CO3)C(=C2)OC		4.955	0.025	297730-17-7
NCGC00090797-15	-5.0862	8.19948	-2.4	-19.155	-11.933	C[C@H]1O[C@H](C[C@H](O)[C@@H]1O)O[C@H]2[C@@H](O)C[C@@H](O[C@@H]2C)O[C@H]3[C@@H](O)C[C@@H](O[C@@H]3C)O[C@H]4CC[C@@]5(C)[C@H](CC[C@@H]6[C@@H]5C[C@@H](O)[C@]7(C)[C@H](CC[C@]67O)C/8=C/C(=O)OC8)C4		3.065	0.005	20830-75-5
NCGC00380589-01	-4.1862	65.1308	-2.4	-37.007	-28.339	C/C=C(C)/C(=O)O[C@H]1\C=C/C(=O)O[C@H]1/C=C/[C@@H](O)[C@H](C)O		4.955	0.011
NCGC00485409-01	-4.4362	36.6257	-2.4	-27.977	-27.518	C[C@@]1(O)[C@H](O)[C@@H](CO)O[C@H]1[N]2C=NC3=C2\N=C(N)/NC3=O		2.333		374750-30-8
NCGC00370906-01	-4.2862	51.7352	-2.4	-33.992	-26.66	CC1(C)C\C=C(C2=CN=C3C=CC=CC3=C2)/C4=C1C=CC(=C4)C(=O)NC5=CC=C(C=C5)C(O)=O		2.847	0.003	3660
NCGC00161621-05	-4.1862	65.1308	-2.4	-31.519	-26.266	COC1=C2OC3=CC=C(C[C@@H]4N(C)CCC5=C4C(=C6OCOC6=C5)OC7=CC8=C(CCN(C)[C@@H]8CC(=C2)C=C1)C=C7OC)C=C3		4.955	0.005	481-49-2
NCGC00380575-01	-5.109	7.77967	-2.4	-26.099	5.917	CC1OC(OC2C(O)C(O)C(OC2COC(C)=O)O[C@H]3CC[C@@]4(C)C(CC[C@]5(C)C4C\C=C/6[C@@H]7CC(C)(C)CC[C@@]7(CC[C@@]56C)C(O)=O)[C@]3(C)CO)C(O)C(OC8OCC(O)C(O)C8O)C1O		4.955	0.013
NCGC00249759-02	-4.4862	32.6427	-2.4	-26.837	11.859	CC(C)(O)CCC1=CC=C(OCC2=CC3=CC=CN=C3C(=C2)C4=CC=CC(=C4)OC(F)F)C=C1		4.955	0.036	1252807-76-3
NCGC00371143-05	-4.2362	58.0479	-2.4	-24.072	-20.477	CC1=C(Cl)C=C2N=C(NC(=O)CC3=CC=CC=C3)SC2=C1		4.504	0.002	639052-78-1
NCGC00189220-03	-4.1362	73.078	-2.4	-26.68	-21.817	COC1=C(OCCCN2CCCC2)C=C3N=C(N=C(NC4CCN(CC4)C(C)C)C3=C1)C5CCCCC5		4.955	0.005	1255580-76-7
NCGC00381113-01	-4.694	20.2301	-2.4	-29.164	15.606	CC(=C)C(=O)OC1CC2(C)OC(=C/C2=O)/C(=C)CC3OC(=O)C(=C)C13		4.955	0.003
NCGC00346939-05	-4.1362	73.078	-2.4	-25.5	0.296	ClC1=CC(=CC(=C1)COC(=O)N2CCN(CC2)CCC(=O)C3=CC=C4NC(=O)OC4=C3)Cl		4.955	0.017	1144035-53-9
NCGC00386019-01	-5.0102	9.76799	-2.4	-41.4	-34.773	C\C=C(C)/C(=O)OC1CC(C)(C)CC2C/3=C/CC4C5(C)CCC(O[C@@H]6O[C@@H]([C@@H](O)[C@H](O)[C@H]6O[C@@H]7O[C@H](CO)[C@H](O)[C@H](O[C@@H]8OC[C@H](O)[C@H](O)[C@H]8O[C@@H]9O[C@H](CO)[C@@H](O)[C@H](O)[C@H]9O)[C@H]7O)C(O)=O)C(C)(C)C5CCC4(C)C3(C)C(O)C(O)C12CO		1.826	0.257
NCGC00485481-01	-4.1362	73.078	-2.4	-24.724	-21.437	ClC1=C2C(=CC=C1)CN(C3=CC=CC(=C3)C(=O)N4CCC5(CCN(CC5)C6=CC=NC=C6)CC4)C2=O		4.955	0.04	913064-47-8
NCGC00263575-07	-4.5362	29.0929	-2.4	-30.405	-0.427	O[C@@H](CC[C@@H]1[C@H](N(C1=O)C2=CC=C(F)C=C2)C3=CC=C(O)C=C3)C4=CC=C(F)C=C4		4.955		163222-33-1
NCGC00386735-01	-4.2862	51.7352	-2.4	-23.549	-22.653	CC(C)C[C@H](CO)NC1=C2SC(=NC2=NC(=N1)S[C@@H](C)C3=CC=CC=C3)N		2.72	0.015	911715-90-7
NCGC00380729-01	-4.344	45.2896	-2.4	-25.178	-7.232	CC1(C)\C=C/N2[C@@H](C[C@@]13NC4=CC=CC=C4C3=O)C(=O)N5CC/C=C5/C2=O		4.955	0.01
NCGC00379156-01	-4.1362	73.078	-2.4	-30.412	-27.844	NC1=CC=CC(=C1)CNC(=O)C2=CN=C(OC3=CC=C(OCC4=CC=CC(=C4)F)C=C3)C=C2		4.955	0.018	[837424-39-2]
NCGC00420854-01	-4.2362	58.0479	-2.4	-33.164	-28.886	OC(=O)CCNC1=CC(=NC(=N1)C2=CC=CC=N2)N3CCCN(CC3)C(=O)C=C		3.132
NCGC00381381-01	-5.6862	2.05962	-2.4	-29.104	4.74	CC/1=C/[C@H]2O[C@@H]3[C@H](O)[C@@H](O)[C@](C)([C@@]2(CO)C[C@@H]1O)[C@]34CO4		4.955	0.194
NCGC00387023-01	-4.4362	36.6257	-2.4	-55.32	-34.624	C[N]1N=C(C)C=C1C(=O)NC2=C(F)C=CC(=C2)NC3=CC4=N[NH]C(=C4C=C3)\C=C\C5=NC=CC=C5		0.5	0.185	(319460-94-1)
NCGC00386057-01	-4.344	45.2896	-2.4	-46.076	-44.304	CC(C)=CCC/C(C)=C/COCC1OC(C(O)C1O)N2\C=C/C(=O)NC2=O		4.955	0.081
NCGC00384707-01	-5.209	6.17961	-2.4	-27.107	-24.256	C[C@@H]1O[C@@H](O[C@H]2C[C@@]3(C)[C@]4(C)CCC5[C@](C)(CO)[C@H](CC[C@]5(C)C4\C=C/[C@@]36OC[C@@]27CCC(C)(C)C[C@@H]67)O[C@@H]8O[C@H](CO)[C@@H](O)[C@H](O[C@@H]9O[C@H](CO)[C@@H](O)[C@H](O)[C@H]9O)[C@H]8O[C@@H]%10O[C@@H](C)[C@H](O)[C@@H](O)[C@H]%10O)[C@H](O)[C@H](O)[C@H]1O		1.01	0.04
NCGC00346541-08	-4.2362	58.0479	-2.4	-33.022	-25.019	COC1=CC(=CC(=C1)NC2=NC3=CC=CC=C3N=C2N[S+]([O-])(=O)C4=CC=C(NC(=O)C5=CC=C(C)C(=C5)OC)C=C4)OC		1.858	0.008	1349796-36-6
NCGC00485144-01	-4.1362	73.078	-2.4	-27.731	-23.109	COC(=O)C\1=C(C)\N\C(=C(/C1C2=CC=CC(=C2)NC(=O)NCCCN3CCC(CC3)C4=CC(=CC=C4)OC)C(=O)OC)C		4.955	0.001	186185-03-5
NCGC00169945-03	-4.844	14.3218	-2.4	-27.847	1.142	COC1=C(C=C2CCC3C(C)(C)CCC[C@]3(C(O)=O)C2=C1O)C(C)C		1.111	0.007
NCGC00345793-08	-4.1862	65.1308	-2.4	-35.437	-29.947	CN1CCC(CC1)COC2=CN=C(N=C2)C3=CC(=CC=C3)CN4/N=C(\C=C/C4=O)C5=CC(=CC=C5)C#N		4.095	0.001	1100598-32-0
NCGC00346584-02	-4.2362	58.0479	-2.4	-33.569	-27.974	C[C@@H]1CC[C@@]2(CC[C@]3(C)\C(=C/C[C@@H]4[C@@]5(C)C[C@@H](O)[C@H](O)[C@@](C)(CO)[C@@H]5CC[C@@]34C)[C@@H]2[C@H]1C)C(O)=O		3.192	0.001	464-92-6
NCGC00370745-03	-4.4862	32.6427	-2.4	-23.798	17.916	CC1=CC2=C(C=C(N=C2C(=C1)C)C3=NC=CC=C3)C(=O)NC4=CC=C(C=C4)[S+]([O-])(=O)NC5=C(C)C(=NO5)C		4.955	0.031	713121-80-3
NCGC00384710-01	-4.909	12.3299	-2.4	-26.266	-26.055	C[C@@H]1O[C@@H](O[C@H]2C[C@@H](O[C@@H]3O[C@H](C)[C@H](O)[C@H](O)[C@H]3O[C@@H]4O[C@@H](C)[C@H](O)[C@@H](O)[C@H]4O)[C@]5(C)C6CC[C@@]7(C)C(C[C@@H]8O[C@]9(CCC(=C)CO9)[C@@H](C)[C@H]78)C6C/C=C5/C2)[C@H](O)[C@H](O)[C@H]1O		4.955	0.001
NCGC00381072-01	-5.0602	8.70573	-2.4	-30.676	-27.647	C/C=C(C)/C(=O)O[C@H]1[C@H](OC(C)=O)[C@]2(CO)[C@H](O)[C@H](O)[C@]3(C)\C(=C/CC4[C@@]5(C)CC[C@H](O[C@@H]6O[C@@H]([C@@H](O)[C@H](O[C@@H]7OC[C@H](O)[C@H](O[C@@H]8OC[C@H](O)[C@H](O)[C@H]8O)[C@H]7O)[C@H]6O[C@@H]9O[C@H](CO)[C@@H](O)[C@H](O)[C@H]9O)C(O)=O)C(C)(C)C5CC[C@@]34C)[C@@H]2CC1(C)C		3.132	0.001
NCGC00389770-01	-4.1862	65.1308	-2.4	-29.933	-24.944	CC(O)COC1=C[N]2N=CN=C(OC3=C(F)C4=C([NH]C(=C4)C)C=C3)C2=C1C		4.955		649735-46-6
NCGC00485115-01	-4.1862	65.1308	-2.4	-24.649	-23.793	OC1=CC=C(C=C1F)C2=NC3=CC(=C(C=C)C=C3O2)O		4.955	0.008	524684-52-4
NCGC00387256-02	-4.1362	73.078	-2.4	-18.226	-20.151	CC1=NOC(=C1)C(=O)NC2=CC(=CC=C2)C(=O)NC3=CC(=CC=C3)C(F)(F)F		4.955	0.028	924473-59-6
NCGC00378703-02	-4.2362	58.0479	-2.4	-30.503	-23.753	CCCOC1=CC=C(C=C1/C2=N/C3=C([N](CC)C=C3CCC)C(=O)N2)[S+]([O-])(=O)N4CCN(CCO)CC4		3.247	0.006	862189-96-6
NCGC00370868-01	-4.7362	18.3564	-2.4	-36.339	16.667	CCCCCOC1=CC2=C(C=C1C3=C(O)C=CC(=C3)\C=C\C(O)=O)C(C)(C)CCC2(C)C		1.171	0.017	3303
NCGC00378864-01	-4.6862	20.5962	-2.4	-63.761	-47.208	CCNC(=O)NC1=CC=C(C=C1)C2=NC(=C3CCN(CC3=N2)C4=NC=CC=N4)N5CCOC[C@@H]5C		0.3	0.107	1207358-59-5
NCGC00351779-01	-4.1362	73.078	-2.4	-26.957	-22.881	NC1=C(C2=NC3=CC=CC=C3N=C2[N]1C4=CC=C(F)C=C4)[S+]([O-])(=O)C5=CC=CC=C5		4.955	0.015
NCGC00168928-02	-4.344	45.2896	-2.4	-22.946	-22.872	OC1=CC(=CC(=C1)O)CCCCCCC\C=C/C/C=C\CC=C		4.955	0.025
NCGC00025207-15	-4.1362	73.078	-2.4	-30.652	-24.293	CCOC(=O)C(C#N)C\1C2=CC(=CC=C2O\C(=C1C(=O)OCC)N)Br		4.955		65673-63-4
NCGC00384492-01	-4.9602	10.9599	-2.4	-27.701	-21.834	C[C@@H]1O[C@@H](O[C@@H]2[C@@H](O)[C@@H](O)[C@@H](CO)O[C@H]2O[C@H]3[C@H](O)[C@H](O[C@@H](O[C@H]4CC[C@@]5(C)C(CC[C@]6(C)C5CC[C@]78OC[C@@]9(CCC(C)(C)CC79)[C@H](O)C[C@@]68C)C4(C)C)[C@@H]3O[C@@H]%10O[C@H](CO)[C@@H](O[C@@H]%11OC[C@@H](O)[C@H](O)[C@H]%11O)[C@H](O)[C@H]%10O)C(O)=O)[C@H](O)[C@H](O)[C@H]1O		1.967	0.013
NCGC00371020-01	-4.4992	31.6797	-2.4	-29.929	-24.885	CN1CC2CN(CC2C1)C3=CC4=C(OC5=CC=CC=C5C4=O)C=C3		1.464	0.022	4477
NCGC00384528-01	-4.8643	13.669	-2.4	-27.436	-25.363	CC1(C)CC[C@@]2(CC[C@]3(C)\C(=C/CC4[C@@]5(C)CC[C@H](O[C@@H]6O[C@@H]([C@@H](O)[C@H](O)[C@H]6O)C(O)=O)C(C)(C)C5CC[C@@]34C)C2C1)C(O)=O		2.406	0.002
NCGC00386619-01	-4.3862	41.0948	-2.4	-25.995	-22.913	CCOCC[N]1N=C(CC)C2=NC(=NC(=C12)NC3=CC(=CC=N3)C)N4CCC(CC4)C(O)=O		1.627	0.013	936449-28-4
NCGC00485478-01	-4.8643	13.669	-2.4	-25.057	-26.682	CN[C@H](CC(C)C)C(=O)N[C@@H]1[C@H](O)C2=CC=C(OC3=C(O[C@@H]4O[C@H](CO)[C@@H](O)[C@H](O)[C@H]4O[C@H]5C[C@](C)(NCC6=CC=C(C=C6)C7=CC=C(Cl)C=C7)[C@@H](O)[C@H](C)O5)C8=CC(=C3)[C@@H](NC(=O)[C@H](CC(N)=O)NC1=O)C(=O)N[C@H]9C(=O)N[C@@H]([C@H](O[C@H]%10C[C@](C)(N)[C@@H](O)[C@H](C)O%10)C%11=CC=C(O8)C(=C%11)Cl)C(=O)N[C@H](C(O)=O)C%12=C(C(=CC(=C%12)O)O)C%13=C(O)C=CC9=C%13)C(=C2)Cl		2.406	0.001	192564-14-0
NCGC00384766-01	-5.044	9.03646	-2.4	-50.694	-45.156	C[C@H]1[C@H]2OC(=O)[C@@H]1[C@@]3(C)C([C@H]2O)[C@@]4(C)[C@H](O)C(=O)\C=C(C)/[C@@H]4[C@@H](O)C3=O		1.21	0.12
NCGC00385658-01	-5.459	3.47505	-2.4	-25.029	-15.19	C[C@H]1CC[C@@]2(OC1)O[C@H]3CC4[C@@H]5CC[C@@H]6C[C@H](CC[C@]6(C)C5CC[C@]4(C)[C@H]3[C@@H]2C)O[C@@H]7O[C@H](CO)[C@@H](O[C@@H]8O[C@H](CO[C@@H]9OC[C@@H](O)[C@H](O)[C@H]9O)[C@@H](O[C@@H]%10O[C@H](CO)[C@H](O)[C@H](O)[C@H]%10O)[C@H](O)[C@H]8O)[C@H](O)[C@H]7O		4.955	0.042
NCGC00163696-04	-4.4862	32.6427	-2.4	-28.697	15.431	CN(C)CC1CC[N]2C(=C(C3=C2C=CC=C3)\C4=C(\C(=O)NC4=O)C5=C[N](C)C6=C5C=CC=C6)C1		4.955	0.008	[151342-35-7]
NCGC00347065-03	-4.2862	51.7352	-2.4	-32.702	-27.252	C1CCC2=C(C1)N=C(N=C2NCC3=CC=CC=C3)N4CCOC5=C4C=CC=C5		3.132	0.001	1346528-06-0
NCGC00386616-01	-4.6862	20.5962	-2.4	-30.953	0	CC1=C(CNCCCNC/2=C/C(=O)C3=CC=CC=C3N2)SC(=C1Br)C(F)=C		1.372	0.002	757942-43-1
NCGC00386109-01	-4.909	12.3299	-2.4	-37.18	-26.817	COC1=C(C(=CC=C1)C)C(=O)O[C@@H]2C[C@@H](O[C@H](C)[C@H]2O)O[C@H]3[C@H](O)C[C@@H](O[C@@H]3C)O[C@@H]4CCC[C@H]5[C@H]4\C=C/[C@@H]6CCCC\C=C\[C@H]7\C=C(/[C@@H](C)C[C@@]7\8OC(=O)\C(=C8O)OC(=O)[C@]56C)C(O)=O		1.171	0.005
NCGC00180357-02	-4.8362	14.581	-2.4	-25.033	-15.536	C[C@H]1[C@H](O)CC\C2=C\C(=O)\C(=C/[C@]12C)C(C)=C		0.5	0.043
NCGC00485907-01	-4.1862	65.1308	-2.4	-41.903	-29.784	[O-]C(=O)C1=CC=C2C(=C1)N=C(NC3=CC=CC(=C3)Cl)C4=C2C=NC=C4		4.955	0.03	1309357-15-0
NCGC00250399-05	-5.8362	1.4581	-2.4	-40.165	12.733	CCC[S+]([O-])(=O)NC1=CC=C(F)C(=C1F)C(=O)C2=C[NH]C3=NC=C(C=C23)C4=CC=C(Cl)C=C4		0.4	0.145	1029872-54-5
NCGC00408918-01	-4.2362	58.0479	-3	-39.621	-33.826	CCC(C1=CC=CC=C1)=C(C2=CC=C(OCCN3CCCC3)C=C2)C4=CC=C(OCCN5CCCC5)C=C4		4.449	0.001	886465-70-9
NCGC00386928-01	-4.1362	73.078	-3	-62.282	-57.849	CC1=NC2=C(C=CC=C2)C(=C1)N3CCN(CC3)C(=O)OC4=NC=C(C=C4)C5=CC=CC=C5		4.955	0.084
NCGC00381102-01	-4.809	15.5225	-3	-33.279	-36.228	CC1OC(OC2C(O)C(CO)OC2OC(=O)[C@]34CCC(C)(C)C[C@H]3C/5=C/CC6[C@@]7(C)CC[C@H](OC8OC(C(O)C(O)C8O)C(O)=O)C(C)(C)C7CC[C@@]6(C)[C@]5(C)CC4O)C(O)C(O)C1OC9OCC(O)C(O)C9O		4.955	0.009
NCGC00385123-01	-4.9492	11.2404	-3	-66.621	-1.557	CC1C(O)C2(OC(C)=O)C(C3\C=C(CO)/CC4C(\C=C(C)/C4=O)C13O)C2(C)C		3.572	0.599
NCGC00378933-01	-4.2362	58.0479	-3	-46.182	-33.761	OC(=O)C[C@H]1CC[C@@H](CC1)C2=CC=C(C=C2)C3=NC=C(NC4=CC=C(N=C4)C(F)(F)F)C=C3		3.99		956136-95-1
NCGC00370981-01	-4.5362	29.0929	-3	-38.034	-4.767	O=C1N(CCN1C2=CC=CC=C2)CC3CCCCN3		4.504	0.717	3940
NCGC00381121-01	-4.7992	15.8775	-3	-74.853	-3.356	CC(C)CC1NC(=O)C23OC(=O)/C=C/C(O)C(O)C(C)(O)/C=C/C2(O)/C=C(C)\C(C)C13		4.955	0.563
NCGC00169078-03	-4.294	50.8157	-3	-32.45	-35.952	C\C=C(\C)C(=O)O[C@H]1\C=C(\CO)C(=O)[C@H](OC(=O)\C(C)=C\CO)[C@H]1C(C)C		4.955	0.291
NCGC00384870-01	-4.7992	15.8775	-3	-67.591	5.017	C[C@@H]1C[C@H](O[C@H]\2C[C@@]3(C)\C(=C12)C[C@H](O)[C@H]4[C@@]5(C)CCC(=O)C(C)(C)C5CC[C@]34C)[C@@H](O)C(C)(C)O		4.955	0.613
NCGC00385349-01	-5.0002	9.99628	-3	-36.779	-32.316	CC[C@@H](C)[C@H](NC(=O)C(C)(C)NC(=O)[C@H](CCC(N)=O)NC(=O)C(C)(CC)NC(=O)[C@H](CC1=C[NH]C2=C1C=CC=C2)NC(C)=O)C(=O)N[C@@H](C(C)O)C(=O)NC(C)(C)C(=O)N[C@@H](CC(C)C)C(=O)NC(C)(C)C(=O)N3CCC[C@H]3C(=O)N[C@@H](CCC(N)=O)C(=O)NC(C)(C)C(=O)N4CC(O)C[C@H]4C(=O)NC(C)(CC)C(=O)C5CC[C@H](N5)C(=O)N[C@@H](CC6=CC=CC=C6)C(=O)NCC(O)=O		1	0.313
NCGC00168800-03	-4.4992	31.6797	-3	-41.876	-42.368	OC[C@H]1O[C@@H](OC2=C3C(=O)C(O)(CC4=CC=C(O)C=C4)OC3=CC(=C2)O)[C@H](O)[C@@H](O)[C@@H]1O		4.955	0.027
NCGC00180755-03	-4.894	12.7643	-3	-78.228	-3.495	OC[C@H]1O[C@@H](O[C@@H]2O\C=C3/[C@@H](CCOC3=O)[C@H]2C=C)[C@H](O)[C@@H](O)[C@@H]1O		3.627	0.541
MLS000033224-02	-4.4992	31.6797	-3	-29.668	-30.559	O=S(=O)(N1C=NC2=C1C=CC=C2)C3=CC=C(C=C3)S(=O)(=O)N4CCCCCC4		4.955	0.001
NCGC00389617-01	-4.6362	23.1093	-3	-41.849	-15.943	CC1=CC(=CC(=C1C2=CC(=CC=C2)COC3=CC4=C(C=C3)C(CO4)CC(O)=O)C)OCCC[S+](C)([O-])=O		2.72	0.013	1000413-72-8
NCGC00384868-01	-5.159	6.93363	-3	-78.383	1.073	CC(=C\C=C\C=C(C)\C=C\C=C(C)\C(=O)O[C@@H]1O[C@H](CO[C@@H]2O[C@H](CO)[C@@H](O)[C@H](O)[C@H]2O)[C@@H](O)[C@H](O)[C@H]1O)/C=C/C=C(C)/C(=O)O[C@@H]3C[C@@](O)(C[C@@H](O)[C@H]3OC(=O)\C=C\C4=CC=C(O)C(=C4)O)C(O)=O		4.955	0.459
NCGC00385132-01	-4.8492	14.1508	-3	-68.661	-4.394	COC(=O)[C@]1(C)C2[C@H](OC(C)=O)[C@@H](O)C3=C(C(=CC(=C3)C(C)C)O)[C@@]2(C)\C=C/C1=O		4.504	0.608
NCGC00384607-01	-4.344	45.2896	-3	-115.469	-103.841	C\C=C(C)/C(=O)OC1CC2(C)OC(=C/C2=O)/C(=C)CC3OC(=O)C(=C)C13		4.955	0.007
NCGC00384879-01	-5.3602	4.3632	-3	-56.214	3.356	C[C@@H]1O[C@@H](O[C@H]2[C@H](O)CO[C@@H](O[C@H]3[C@H](C)O[C@@H](O[C@@H]4[C@@H](O)[C@@H](O)CO[C@H]4OC(=O)[C@]56CCC(C)(C)C[C@H]5C/7=C/CC8[C@@]9(C)C[C@H](O)[C@H](O[C@@H]%10O[C@@H]([C@@H](O)[C@H](O)[C@H]%10O)C(O)=O)[C@@](C)(CO)C9[C@H](O)C[C@@]8(C)[C@]7(C)CC6)[C@H](O)[C@@H]3O)[C@@H]2O)[C@H](O)[C@H](O)[C@H]1O		4.955	0.638
NCGC00386145-01	-4.1862	65.1308	-3	-42.433	-34.944	CC(C)[C@H](C)/C=C/[C@@H](C)[C@H]1CC[C@H]2C(/CCC[C@]12C)=C/C=C/3C[C@@H](O)C[C@H](O)C3=C		4.955	0.001	54573-75-0
NCGC00381125-01	-5.209	6.17961	-3	-73.731	-4.394	C[C@@H]1O[C@@H](O[C@H]2[C@H](O)[C@@H](O)[C@H](OC[C@H]3O[C@@H](OC(=O)[C@@]45CC[C@]6(C)C(CCC7[C@@]8(C)C[C@@H](O)[C@H](O)[C@@](C)(CO)C8CC[C@@]67C)C4C(C)\C(=C/C5)C)[C@H](O)[C@@H](O)[C@@H]3O)O[C@@H]2CO)[C@H](O)[C@H](O)[C@H]1O		4.504	0.579
NCGC00344562-02	-4.4862	32.6427	-3	-33.868	-1.874	CCN(CC)C(=O)NC1=CC(=C(OCC(O)CNC(C)(C)C)C=C1)C(C)=O		4.955	0.759	57470-78-7
NCGC00381128-01	-4.9992	10.018	-3	-65.299	0.173	CC(C)(O)C(O)C(=O)OCC1=CC=C(O[C@@H]2O[C@H](CO)[C@@H](O)[C@H](O)[C@H]2O)C=C1		4.955	0.571
NCGC00370875-01	-4.1362	73.078	-3	-44.692	-39.744	C[S+]([O-])(=O)NC[C@@H]1CC[C@H](CC1)NC2=NC3=C(CCSC4=CC=CC=C34)S2		4.955	0.001	3562
NCGC00186421-07	-4.1362	73.078	-3	-83.256	-70.315	COC1=CC(=C2C(=O)O[C@@H](C)C\C=C/C(=O)[C@@H](O)[C@@H](O)C/C=C/C2=C1)O		4.955	0.031
NCGC00379183-01	-4.5362	29.0929	-3	-41.012	-18.179	COC1=CC(=CC=C1)[N]2N=C(C=C2C3=CC(=C(C=C3)C4CCCCC4)Cl)C(O)=O		4.955	0.015	[1393814-38-4]
NCGC00370838-01	-4.7362	18.3564	-3	-41.62	-6.805	CC1=C([NH]C=N1)C2CCN(CC2)C3=NC4=C5[N]3CCC(=O)C5=CC=C4		0.9	0.751	3735
NCGC00380095-01	-4.344	45.2896	-3	-52.521	-52.63	C\C=C(C)/C(=O)OC1C(O)C2C(CC3(C)OC3CC(=O)C1=C)OC(=O)C2=C		4.955	0.003
NCGC00384877-01	-5.3102	4.89559	-3	-42.797	-2.111	C[C@@H]1O[C@@H](O[C@H]2[C@H](O)CO[C@@H](O[C@H]3[C@H](C)O[C@@H](O[C@@H]4[C@@H](O)[C@H](CO)O[C@H]4OC(=O)[C@]56CCC(C)(C)C[C@H]5C/7=C/CC8[C@@]9(C)C[C@H](O)[C@H](O[C@@H]%10O[C@@H]([C@@H](O)[C@H](O)[C@H]%10O)C(O)=O)[C@@](C)(CO)C9[C@H](O)C[C@@]8(C)[C@]7(C)C[C@H]6O)[C@H](O)[C@@H]3O)[C@@H]2O)[C@H](O)[C@H](O)[C@H]1O		4.955	0.704
NCGC00381131-01	-4.8492	14.1508	-3	-69.811	7.924	CC(C)CC1NC(=O)C23OC(=O)CC4OC(C)(C)OC4C(O)CC\C(=C\C2\C=C(C)/C(C)C13)C		4.955	0.562
NCGC00385616-01	-4.1362	73.078	-3	-31.171	-30.975	C[C@@]1(O)CC[C@H]2[C@H]1CC3[C@H](CC2=C)OC(=O)C3=C		4.955	0.218
NCGC00179805-02	-4.5643	27.2732	-3	-39.908	-34.847	CC1(C)CC[C@@]2(CC[C@]3(C)\C(=C/CC4[C@@]5(C)CC[C@H](O[C@@H]6O[C@@H]([C@@H](O[C@@H]7OC[C@@H](O)[C@H](O)[C@H]7O)[C@H](O)[C@H]6O)C(O)=O)C(C)(C)C5CC[C@@]34C)C2C1O)C(O)=O		0.8	0.362
NCGC00381208-01	-4.294	50.8157	-3	-35.291	-35.052	C\C=C(C)/C(=O)OC\1[C@H]2OC(=O)C(=C)[C@@H]2[C@@H](O)C\C(=C\C(=O)\C=C1C)C		4.955	0.294
NCGC00381118-01	-4.694	20.2301	-3	-55.082	8.339	CC1CCC(C(C)=C)C12CC(O)C3(C)OC3C2OC(=O)C(N)CCC(O)=O		4.955	0.612
NCGC00381119-01	-4.5362	29.0929	-3	-53.159	-5.433	CC(C1CCC(CC(C)=O)O1)C(=O)OCC(O)CO		4.955	0.682
NCGC00380925-01	-4.1862	65.1308	-3	-32.851	-32.284	COC1=C(O)C=C2C(C(C)C(C)CC2=C1)C3=CC=C(O)C=C3		4.955	0.003
NCGC00390638-01	-4.1862	65.1308	-3	-48.353	-41.782	COC1=C(NC2=NC=CC(=N2)C3=C[N](C)C4=C3C=CC=C4)C=C(N)C(=C1)N(C)CCN(C)C		4.955	0.002	1421372-66-8
NCGC00385128-01	-5.3102	4.89559	-3	-77.931	0.311	C[C@@H]1O[C@@H](O[C@@H]2[C@@H](O)[C@H](O[C@@H]3OC[C@@H](O)[C@H](O)[C@H]3O)[C@@H](CO)O[C@H]2O[C@H]4CC[C@@]5(C)C(CC[C@]6(C)C5C\C=C/7[C@@H]8CC(C)(C)CC[C@@]8([C@H](O)C[C@@]67C)C(=O)O[C@@H]9OC[C@H](O)[C@H](O)[C@H]9O[C@@H]%10O[C@@H](C)[C@H](O[C@@H]%11O[C@H](CO)[C@@H](O)[C@H](O)[C@H]%11O)[C@H](O)[C@H]%10O)C4(C)C)[C@H](O)[C@H](O)[C@H]1O		4.955	0.552
NCGC00385012-01	-4.4992	31.6797	-3	-34.82	-33.183	CC(C)CC(=O)OCC/1=C/O[C@@H](OC(=O)CC(C)C)C2C1C[C@H](OC(C)=O)[C@@]23CO3		4.955
NCGC00380890-01	-4.8492	14.1508	-3	-69.031	-2.18	COC1=C2CC3C(C)(CC(O)C45OC(CCC34C)(OC)OC5(C)CO)OC2=C(C)C6=C1C(=O)OC6		4.955	0.604
NCGC00183853-01	-4.1862	65.1308	-3	-47.567	-41.961	Clc5ccc6CCc1ccccc1N(CCCN2CCC4(CC2)C(=O)NC3CCCCN34)c6c5		4.955	0.001	89419-40-9
NCGC00180769-03	-4.344	45.2896	-3	-32.712	-33.529	C\C=C(/C)C(=O)O[C@H]1\C=C(\CO)C(=O)[C@H](OC(C)=O)[C@H]1C(C)C		4.955	0.146
NCGC00384873-01	-5.3602	4.3632	-3	-79.056	1.142	C[C@@H]1O[C@@H](O[C@H]2[C@H](C)O[C@@H](O[C@@H]3[C@@H](O)[C@H](O)[C@@H](CO)O[C@H]3OC(=O)[C@]45CCC(C)(C)C[C@H]4C/6=C/CC7[C@@]8(C)CC[C@H](O[C@@H]9O[C@@H]([C@@H](O)[C@H](O)[C@H]9O[C@@H]%10O[C@H](CO)[C@@H](O)[C@H](O[C@@H]%11O[C@@H](C)[C@H](O)[C@@H](O)[C@H]%11O)[C@H]%10O)C(O)=O)[C@](C)(CO)C8CC[C@@]7(C)[C@]6(C)CC5)[C@H](O)[C@@H]2O)[C@H](O)[C@H](O)[C@H]1O		4.955	0.572
NCGC00347604-02	-5.109	7.77967	-3	-34.889	-8.962	CC1(C)C[C@@H](OC(=O)C2=CC=CC=C2)[C@]3(CO)[C@@H](O)C[C@]4(C)\C(=C/CC5[C@@]6(C)CC[C@H](OC7OCC(O)C(OC8OC(CO)C(O)C(O)C8O)C7O)C(C)(C)C6CC[C@@]45C)C3C1		4.955	0.011
NCGC00385130-01	-4.694	20.2301	-3	-87.993	-1.142	COC1=CC=C(C=C1)C(O)C(C)OC2OC(CO)C(O)C(O)C2O		4.955	0.527
NCGC00370963-01	-4.5362	29.0929	-3	-43.883	-11.999	CC(C)C1=C2N=C(C=C(C3=CC=CC=C3)C2=CC=C1)C4=CC=C([NH]4)C5=CC=C(C=C5)C(O)=O		4.955	0.002	3823
NCGC00384878-01	-4.694	20.2301	-3	-80.569	1.765	COC(=O)C/1=C/O[C@@H](O[C@@H]2O[C@H](CO)[C@@H](O)[C@H](O)[C@H]2O)[C@H](C=C)[C@@H]1CCO		4.955	0.481
NCGC00381123-01	-5.0492	8.92855	-3	-75.159	-0.796	C[C@@H]1CCC2C(C)(C)[C@H](O)CC[C@]2(C)[C@@]13CC4=C(O3)C5=C(C=C4O)C(=O)N(CCO)C5		4.504	0.568
NCGC00169479-03	-4.4492	35.5452	-3	-35.91	-39.204	C[C@@H]1C[C@H]2OC(=O)C(=C)[C@@H]2[C@H](OC(=O)C(C)=C)[C@@H](OC(=O)C(C)=C)[C@@](C)(O)C(=O)[C@H]3O[C@@H]13		4.955	0.131
NCGC00386754-01	-4.1862	65.1308	-3	-41.908	-32.84	CN1\N=N/C2=C(N=C[N]2C1=O)C(=O)NC(=O)OC\C3=C\C[C@H](CC3)C(C)=C		4.955		1361198-79-9
NCGC00485224-01	-4.1862	65.1308	-3	-58.539	-49.563	C[C@H]1CCC[C@H](O)CCC\C=C\C2=C(C(=CC(=C2)O)O)C(=O)O1		4.955		36455-72-8
NCGC00179932-02	-4.8492	14.1508	-3	-73.633	3.356	COC(=O)C12CCC(C)C(C)C1\C3=C\CC4C5(C)CCC(OC(C)=O)C(C)(C)C5CCC4(C)C3(C)CC2		4.955	0.469
NCGC00385078-01	-4.6362	23.1093	-3	-53.705	15.329	COC1=C(O)C=CC(=C1)C2=C(C)C3=CC(=CC=C3O2)\C=C\C		2.473	0.004
NCGC00385137-01	-5.2143	6.1057	-3	-66.194	3.08	CC1CCC2(CCC3(C)\C(=C/CC4C5(C)CCC(O)C(C)(CO)C5CCC34C)C2C1(C)O)C(=O)OC6OC(CO)C(O)C(O)C6O		4.504	0.568
NCGC00168932-02	-4.7992	15.8775	-3	-83.984	-5.986	COC1=C(CCC(O)=O)C(=C2C=COC2=C1)O[C@@H]3O[C@H](CO)[C@@H](O)[C@H](O)[C@H]3O		4.955	0.569
NCGC00384664-01	-4.344	45.2896	-3	-54.826	-48.339	COC1CCCC(C)OC(=O)CC2=CC(=CC(=C2C(=O)C1)O)O		4.955	0.132
NCGC00385206-01	-4.344	45.2896	-3	-104.223	-96.873	CC/1=C\CC\C(=C\[C@H]2OC(=O)C(=C)[C@@H]2[C@H](C1)OC(=O)C(=C)C(O)CO)CO		4.955	0.003
NCGC00380889-01	-4.844	14.3218	-3	-76.574	-4.879	CC/1=C\CC\C(=C\[C@H]2OC(=O)C(=C)[C@@H]2[C@H](C1)OC(=O)C(=C)CO)CO		3.929	0.531
NCGC00169889-02	-4.5362	29.0929	-3	-77.65	-0.865	C[C@@]1(O)CCC[C@]2(C)CC[C@H](C[C@@H]12)C(=C)C(O)=O		4.955	0.554
NCGC00169210-02	-4.4492	35.5452	-3	-39.663	-40.242	C[C@@H]\1C[C@H]2OC(=O)C(=C)[C@@H]2[C@H](OC(=O)C(C)=C)[C@@H](OC(C)=O)[C@@](C)(O)C(=O)\C=C1		4.955	0.128
NCGC00385162-01	-4.2362	58.0479	-3	-41.688	-36.783	CC(C)C1=C(O)C=CC2=C1CC[C@H]3C(C)(C)CCC[C@]23C		4.955	0.019
NCGC00386342-01	-4.6362	23.1093	-3	-75.252	8.185	CC1=CC(=C(C(=C1)C)C2=CSC(=N2)NC(=O)C3=CC=CC=C3)C		3.132	0.002	1001753-24-7
NCGC00380886-01	-4.9492	11.2404	-3	-68.93	-7.993	CC(CCO)CC/C=C(C)/C(=O)OC1(C)CCC\2C1C(O\C=C2C(O)=O)OC3OC(CO)C(O)C(O)C3O		3.99	0.613
NCGC00169080-02	-4.1862	65.1308	-3	-111.978	-89.724	C[C@H]1C[C@H]2OC(=O)C(=C)[C@H]2C\C3=C(/C)C(=O)C[C@@H]13		4.955	0.01
NCGC00169614-02	-4.7992	15.8775	-3	-78.987	0.173	C[C@@H]1N2[C@H]3N(C1=O)C4=C(C=CC=C4)[C@@]3(O)C[C@H]5N6C(=O)C7=C(C=CC=C7)\N=C6/[C@@]2(C)NC5=O		4.955	0.498
NCGC00385803-01	-4.1862	65.1308	-3	-41.449	-37.528	OC\C1=C/[C@H]2OC(=O)C(=C)[C@@H]2[C@@H](O)C\C(=C/CC1)C=O		4.955	0.001
NCGC00180796-02	-4.4492	35.5452	-3	-63.347	-65.363	C[C@H]([C@H]1C\C(=C(CO)/C(=O)O1)C)[C@H]2CC[C@H]3[C@@H]4C[C@H]5O[C@]56[C@@H](O)\C=C/C(=O)[C@]6(C)[C@H]4CC[C@]23C		4.955	0.123
NCGC00347653-02	-7.144	0.071779	-3	-16.545	-30.454	CC(=C)C1CC2=C(O1)C=CC3=C2OCC(C3)C4=CC=C(O)C=C4O		4.955	0.373
NCGC00385131-01	-4.6362	23.1093	-3	-83.269	3.01	CC1(C)CC2C(O)C/3=C(CC(C)(O)C2C1)/C(=O)OC3		2.638	0.499
NCGC00169032-03	-4.8492	14.1508	-3	-81.683	1.211	CC(=O)O[C@@]1(C)C[C@@H](O)[C@]2(O)\C=C/O[C@@H](O[C@@H]3O[C@H](CO)[C@@H](O)[C@H](O)[C@H]3O)[C@H]12		4.955	0.51
NCGC00025207-16	-4.4862	32.6427	-3	-33.191	-2.204	CCOC(=O)C(C#N)C\1C2=CC(=CC=C2O\C(=C1C(=O)OCC)N)Br		4.955	0.012	65673-63-4
NCGC00386260-02	-4.1362	73.078	-3	-35.975	-31.646	BrC1=CC(=CC=C1)NC2=NC=NC3=CC=C(NC(=O)C=C)C=C23		4.955	0.215	194423-15-9
NCGC00381127-01	-5.3602	4.3632	-3	-73.885	4.533	COC1CC(OC(C)C1OC2CC(OC)C(OC3CC(OC)C(OC4CC(OC)C(OC5CC(OC)C(OC6OC(CO)C(O)C(O)C6O)C(C)O5)C(C)O4)C(C)O3)C(C)O2)OC7CCC8(C)C9CC(OC(=O)\C(C)=C\C)C%10(C)C(CCC%10(O)C9C/C=C8/C7)C(C)=O		4.955	0.511
NCGC00389340-01	-4.1362	73.078	-3	-57.426	-49.739	CC(N)C(=O)OC(C)COC1=C[N]2N=CN=C(OC3=C(F)C4=C([NH]C(=C4)C)C=C3)C2=C1C		4.955	0.008	649735-63-7

## Sheet: Table S3
Supplementary Table 3. Validation of 51 selected compounds tested in the orthogonal mCherry-ZIKV assay
Headers:
Protocol Name	Name of the protocol or protocols associated with the data
Sample ID	NCATS compound tracking number
Log AC50 (M)	Potency of compound in log units (Molar). Derived from the Hill fit of the response curve, 50% of the maximum acitivity response.
AC50 (µM)	Potency of compound in micromolar units (µM). Derived from the Hill fit of the response curve,50% of the maximum acitivity response.
CC -v2	Curve class classification (v2) of the dose response curve (Inglese et al. (2006) Proc Natl Acad Sci U S A, 103, 11473-8)
Efficacy	Difference between neutral response and maximum compound response
Max Resp	Difference between neutral response and compound response for highest compound concentration
Structure	Chemical Structure (SMILES)
Hill Coef	Hitt fit parameter
Pvalue	Stat significance of Hill fit
R2	Stat significance of Hill fit
MW	Molecular weight
PubChem SID	Pubchem (https://pubchem.ncbi.nlm.nih.gov/) substance identification number
Sample ID	Log AC50 (M)	AC50 (µM)	CC-v2	Efficacy	Max Resp	Structure	Hill Coef	PValue	R2	MW	CAS#	Supplier ID	Supplier
NCGC00180572-02	-7.0741	0.084319	-1.1	-87.951	-98.582	C\C1=C\C2OC3[C@H](O)C[C@@](C)([C@]34CO4)[C@@]2(CO)[C@H](O)C1=O	1.069	0.007	0.876	296.3	null	NP-004844	Analyticon
NCGC00163548-03	-8.5241	0.002992	-1.1	-108.47	-100.29	CS[C@H]1SC[C@H]2N(C)C(=O)[C@@H](C)NC(=O)[C@H](COC(=O)[C@@H](C(C)C)N(C)C(=O)[C@@H]1N(C)C(=O)[C@@H](C)NC(=O)[C@H](COC(=O)[C@@H](C(C)C)N(C)C2=O)NC(=O)C3=NC4=CC=CC=C4N=C3)NC(=O)C5=NC6=CC=CC=C6N=C5	2.952	0	0.987	1101.3	512-64-1	SML4077	SIGMA
NCGC00386292-05	-6.2741	0.532014	-1.2	-67.723	-93.524	CC(C)(C#N)C1=CC=C(C=C1)N2C(=O)OCC3=C2C4=C(C=CC(=C4)C5=CN=C6C=CC=CC6=C5)N=C3	1.069	0.012	0.853	470.5	1345675-02-6	GLXC-05460	Glixx
NCGC00384879-01	-9.1975	0.000635	-1.2	-58.138	-66.904	C[C@@H]1O[C@@H](O[C@H]2[C@H](O)CO[C@@H](O[C@H]3[C@H](C)O[C@@H](O[C@@H]4[C@@H](O)[C@@H](O)CO[C@H]4OC(=O)[C@]56CCC(C)(C)C[C@H]5C/7=C/CC8[C@@]9(C)C[C@H](O)[C@H](O[C@@H]%10O[C@@H]([C@@H](O)[C@H](O)[C@H]%10O)C(O)=O)[C@@](C)(CO)C9[C@H](O)C[C@@]8(C)[C@]7(C)CC6)[C@H](O)[C@@H]3O)[C@@H]2O)[C@H](O)[C@H](O)[C@H]1O	1.069	0.045	0.77	1237.3	null	NP-019656	Analyticon
NCGC00385131-01	-8.5741	0.002666	-1.2	-69.698	-44.202	CC1(C)CC2C(O)C/3=C(CC(C)(O)C2C1)/C(=O)OC3	4.449	0.041	0.778	266.3	null	NP-018530	Analyticon
NCGC00380410-01	-5.7741	1.68238	-1.2	-58.388	-99.093	CC/1=C/C2OC3CC(O)[C@](C)([C@@]2(C)C(O)C1=O)[C@]34CO4	4.955	0.002	0.918	280.3	null	NP-008410	Analyticon
NCGC00384528-01	-5.3019	4.99045	-1.2	-57.341	-100.305	CC1(C)CC[C@@]2(CC[C@]3(C)\C(=C/CC4[C@@]5(C)CC[C@H](O[C@@H]6O[C@@H]([C@@H](O)[C@H](O)[C@H]6O)C(O)=O)C(C)(C)C5CC[C@@]34C)C2C1)C(O)=O	2.473	0.01	0.915	632.8	null	NP-007725	Analyticon
NCGC00484060-01	-5.0741	8.43185	-1.2	-45.337	-100.16	C[C@@]1(O)[C@H](O)[C@@H](CO)O[C@H]1N2/C=C\C(=N/C2=O)N	3.512	0.002	0.911	257.2	20724-73-6	HY-10468	MedChem Express
NCGC00380400-01	-7.0328	0.092728	-1.2	-59.911	-100.305	CC(=O)O[C@@H]1[C@@H](O)[C@H]2O[C@@H]3\C=C(C)/[C@@H](O)C[C@]3(CO)[C@]1(C)[C@]24CO4	1.423	0.047	0.85	340.4	null	NP-015158	Analyticon
NCGC00380955-01	-5.8241	1.49942	-1.2	-59.673	-100.008	C[C@H]1[C@@H](CC\C2=C\C(=O)[C@@]3(O[C@@H]3[C@]12C)C(C)=C)OC(C)=O	1.423	0.025	0.812	290.4	null	NP-000295	Analyticon
NCGC00380307-01	-6.8828	0.130982	-1.2	-48.259	-100.305	COC1=CC=C(C=C1)[C@H]2OC[C@H]3O[C@@H](O[C@@H]4[C@@H](O)CN[C@H]24)[C@H](O)[C@H]3O	1.069	0	0.963	353.4	null	NP-017754	Analyticon
NCGC00168879-02	-4.6628	21.7386	-1.2	-63.104	-99.611	CCC(C)C\1NC(=O)\C(=C1O)C(C)=O	1.567	0.021	0.824	197.2	null	NP-003800	Analyticon
NCGC00384634-01	-6.0828	0.826443	-1.2	-42.96	-99.819	CO[C@H]1\C=C/2CCN3CC4=CC(=C(OC)C=C4[C@H]([C@@H]1O)[C@@H]23)OC	3.065	0.001	0.934	317.4	null	NP-010117	Analyticon
NCGC00381303-01	-5.4975	3.18025	-1.2	-57.722	-99.519	C[C@@H]1O[C@@H](O[C@@H]2C(O)C(O)C(CO)OC2O[C@H]3[C@H](O)[C@H](O[C@@H](O[C@H]4CC[C@@]5(C)C(CC[C@]6(C)C5CC[C@]78OC[C@@]9(CCC(C)(C)CC79)[C@@H](C[C@@]68C)OC(C)=O)C4(C)C)[C@@H]3OC%10OC(CO)C(O)C(O)C%10O)C(O)=O)[C@H](O[C@@H]%11OC[C@](O)(CO)[C@H]%11O)[C@H](O)[C@H]1O	4.955	0.027	0.81	1279.4	null	NP-012776	Analyticon
NCGC00380396-01	-5.8741	1.33636	-1.2	-43.557	-98.628	C[C@H]1[C@H](O)CC\C2=C\C(=O)[C@@]3(O[C@@H]3[C@]12C)C(=C)CO	1.07	0	0.977	264.3	null	NP-009218	Analyticon
NCGC00263172-09	-6.0241	0.946069	-1.2	-48.4	-100.305	CNC(=O)C1=CC(=CC=N1)OC2=CC(=C(NC(=O)NC3=CC(=N[N]3C4=CC5=C(C=C4)N=CC=C5)C(C)(C)C)C=C2)F	2.406	0.001	0.928	553.6	1020172-07-9	GLXC-90011	Glixx
NCGC00381381-01	-6.6741	0.211799	-1.2	-48.233	-100.305	CC/1=C/[C@H]2O[C@@H]3[C@H](O)[C@@H](O)[C@](C)([C@@]2(CO)C[C@@H]1O)[C@]34CO4	1.069	0.014	0.847	298.3	null	NP-019349	Analyticon
NCGC00168784-08	-8.5741	0.002666	-1.2	-61.697	-99.896	NC/1=N/C(=O)N(/C=C1)[C@@H]2O[C@H](CO)[C@@H](O)C2(F)F	1.069	0.001	0.927	263.2	12211-03-9	CT-GEM	ChemieTek
NCGC00347372-02	-5.8965	1.26897	-1.2	-51.182	-100.305	C[C@H]1CC[C@@]2(OC1)O[C@H]3CC4[C@@H]5CC[C@@H]6C[C@H](CC[C@]6(C)C5CC[C@]4(C)[C@H]3[C@@H]2C)O[C@@H]7O[C@H](CO)[C@@H](O[C@@H]8O[C@@H](C)[C@H](O)[C@@H](O)[C@H]8O)[C@H](O)[C@H]7O[C@@H]9O[C@H](CO)[C@@H](O)[C@H](O)[C@H]9O	2.72	0.008	0.871	887.1	null	NP-007474	Analyticon
NCGC00385948-01	-5.5741	2.66639	-1.2	-44.826	-97.729	OC1CC2N3CC(\C2=C\C1O)C4=CC5=C(OCO5)C=C4C3	1.069	0.021	0.825	287.3	null	NP-018106	Analyticon
NCGC00384710-01	-6.1465	0.713594	-1.2	-59.162	-100.305	C[C@@H]1O[C@@H](O[C@H]2C[C@@H](O[C@@H]3O[C@H](C)[C@H](O)[C@H](O)[C@H]3O[C@@H]4O[C@@H](C)[C@H](O)[C@@H](O)[C@H]4O)[C@]5(C)C6CC[C@@]7(C)C(C[C@@H]8O[C@]9(CCC(=C)CO9)[C@@H](C)[C@H]78)C6C/C=C5/C2)[C@H](O)[C@H](O)[C@H]1O	1.069	0.029	0.804	867	null	NP-013289	Analyticon
NCGC00167846-01	-6.1741	0.669766	-1.3	-70.543	-100.29	CC1=CC2=C(C=C1)C3=C(C2)C(=N[N]3C4=CC=C(Cl)C=C4Cl)C(=O)NN5CCCCC5	1.069	0.14	0.634	441.4	null	Tocris_2764	Tocris
NCGC00385298-01	-5.4519	3.53297	-1.3	-66.581	-100.048	C[C@H]1[C@H](C)C2=C(C=CC=N2)C(=O)OC[C@]3(C)O[C@]45[C@H](O)[C@H]3C(=O)[C@@H](OC(C)=O)[C@]4(COC(C)=O)[C@@H](OC(C)=O)[C@@H](OC(C)=O)[C@H](OC1=O)[C@]5(C)O	1.069	0.198	0.568	719.7	null	NP-019162	Analyticon
NCGC00385970-01	-5.5975	2.52617	-1.3	-68.04	-100.305	CCC/C=C/C(=O)O[C@H]1CC(C)(C)CC2[C@@]34CCC5[C@@]6(C)CC[C@H](O[C@@H]7O[C@@H]([C@@H](O)[C@H](O[C@@H]8O[C@H](CO)[C@H](O)[C@H](O)[C@H]8O[C@@H]9O[C@@H](C)[C@H](O)[C@@H](O)[C@H]9O[C@@H]%10OC[C@](O)(CO)[C@H]%10O)[C@H]7O[C@@H]%11O[C@H](CO)[C@H](O)[C@H](O)[C@H]%11O)C(O)=O)C(C)(C)C6CC[C@@]5(C)[C@]3(C)C[C@@H](O)[C@@]12[C@H](O)O4	4.955	0.081	0.712	1365.5	null	NP-012981	Analyticon
NCGC00016227-08	-4.8241	14.9942	-1.3	-57.778	-100.305	OC(=O)CC1=CC(=C(OC2=CC(=C(O)C=C2)I)C(=C1)I)I	4.955	0.094	0.694	621.9	51-24-1	S4185	Selleck
NCGC00385211-01	-5.4965	3.18751	-1.3	-66.223	-100.305	CC1(C)CC[C@@]2(CC[C@]3(C)\C(=C/CC4[C@@]5(C)CC[C@H](O[C@H]6O[C@@H]([C@@H](O)[C@H](O[C@@H]7O[C@H](CO)[C@H](O)[C@H](O)[C@H]7O)[C@H]6O)C(O)=O)C(C)(C)C5CC[C@@]34C)[C@@H]2C1)C(O)=O	1.069	0.218	0.545	795	null	NP-014591	Analyticon
NCGC00381294-01	-5.9373	1.15519	-1.3	-53.243	-100.305	CC(=O)OCC1OC(OC2COC(OC3COC(OC4C(O)C(O)COC4OC5C(O)C(O)C(OC5CO)OC6CCC7(C)C(CCC8(C)C7C\C=C/9C%10CC(C)(C)CCC%10(C(O)CC89C)C(=O)OC%11OC(CO)C(O)C(O)C%11OC%12OCC(OC%13OCC(O)(CO)C%13O)C(O)C%12O)C6(C)C)C(O)C3O)C(O)C2O)C(OC(=O)\C=C\C%14=CC=CC=C%14)C(O)C1OC(C)=O	1.394	0.073	0.723	1833.9	null	NP-008511	Analyticon
NCGC00347604-02	-9.1965	0.000636	-1.4	-68.489	-100.29	CC1(C)C[C@@H](OC(=O)C2=CC=CC=C2)[C@]3(CO)[C@@H](O)C[C@]4(C)\C(=C/CC5[C@@]6(C)CC[C@H](OC7OCC(O)C(OC8OC(CO)C(O)C(O)C8O)C7O)C(C)(C)C6CC[C@@]45C)C3C1	1.967	0.274	0.483	873.1	null	NP-013208	Analyticon
NCGC00381102-01	-9.0965	0.000801	-1.4	-69.614	-99.592	CC1OC(OC2C(O)C(CO)OC2OC(=O)[C@]34CCC(C)(C)C[C@H]3C/5=C/CC6[C@@]7(C)CC[C@H](OC8OC(C(O)C(O)C8O)C(O)=O)C(C)(C)C7CC[C@@]6(C)[C@]5(C)CC4O)C(O)C(O)C1OC9OCC(O)C(O)C9O	1.069	0.296	0.459	1059.2	null	NP-006542	Analyticon
NCGC00482982-02	-8.4741	0.003357	-1.4	-60.775	-100.29	COC1=CC/2=C(C=C1)C3=C(C4CCCCC4)C5=C6C=C(C=C5)C(=O)N[S+]([O-])(=O)N(C)CCOCCN(C)C(=O)\C(=C2)C[N]36	1.069	0.264	0.525	606.7	1204416-97-6	HY-15591A	MedChem Express
NCGC00168922-02	-8.8828	0.00131	-1.4	-50.999	-55.843	COC(=O)\C=C(/C)CC[C@H]1C(=C)CCC2[C@]1(C)CCC[C@]2(C)C(O)=O	4.955	0.138	0.637	348.5	null	NP-000803	Analyticon
NCGC00384893-01	-9.0019	0.000996	-1.4	-59.557	-100.29	CC1(C)CC[C@@]2(CC[C@]3(C)\C(=C/CC4[C@@]5(C)C[C@H](O)[C@H](O[C@@H]6OC[C@H](O)[C@H](O)[C@H]6O)[C@@](C)(CO)C5CC[C@@]34C)[C@@H]2C1)C(O)=O	1.069	0.323	0.429	620.8	null	NP-017617	Analyticon
NCGC00380281-01	-8.7328	0.00185	-1.4	-82.117	-100.29	COC(=O)[C@]12CCCC(C)(C)C1CCC3=C2C(=C(O)C(=C3)C(C)C)O	4.504	0.299	0.661	346.5	null	NP-002318	Analyticon
NCGC00386616-01	-8.6241	0.002376	-1.4	-70.696	-94.173	CC1=C(CNCCCNC/2=C/C(=O)C3=CC=CC=C3N2)SC(=C1Br)C(F)=C	4.504	0.486	0.515	450.4	757942-43-1	1704	Axon Medchem
NCGC00385095-01	-9.1465	0.000714	-1.4	-65.601	-99.657	C[C@H]1CC[C@@]2(OC1)O[C@H]3CC4C5CC[C@H]6C[C@@H](O[C@@H]7O[C@H](CO)[C@H](O[C@@H]8O[C@H](CO)[C@@H](O)[C@H](O[C@@H]9OC[C@@H](O)[C@H](O)[C@H]9O)[C@H]8O[C@@H]%10O[C@H](CO)[C@@H](O)[C@H](O)[C@H]%10O)[C@H](O)[C@H]7O)[C@H](O)C[C@]6(C)/C5=C/C(=O)[C@]4(C)[C@H]3[C@@H]2C	4.955	0.354	0.534	1063.1	null	NP-017092	Analyticon
NCGC00380128-01	-9.2519	0.00056	-1.4	-59.028	-100.132	C[C@H]1CC[C@@]2(OC1)O[C@H]3CC4C5C/C=C6/C[C@H](O)C[C@@H](O[C@@H]7O[C@@H](C)[C@H](O)[C@@H](O)[C@H]7O[C@@H]8O[C@@H](C)[C@H](O)[C@@H](O)[C@H]8O)[C@]6(C)C5CC[C@]4(C)[C@H]3[C@@H]2C	4.955	0.127	0.681	722.9	null	NP-012919	Analyticon
NCGC00385349-01	-8.3373	0.004599	-1.4	-52.827	-100.29	CC[C@@H](C)[C@H](NC(=O)C(C)(C)NC(=O)[C@H](CCC(N)=O)NC(=O)C(C)(CC)NC(=O)[C@H](CC1=C[NH]C2=C1C=CC=C2)NC(C)=O)C(=O)N[C@@H](C(C)O)C(=O)NC(C)(C)C(=O)N[C@@H](CC(C)C)C(=O)NC(C)(C)C(=O)N3CCC[C@H]3C(=O)N[C@@H](CCC(N)=O)C(=O)NC(C)(C)C(=O)N4CC(O)C[C@H]4C(=O)NC(C)(CC)C(=O)C5CC[C@H](N5)C(=O)N[C@@H](CC6=CC=CC=C6)C(=O)NCC(O)=O	1.069	0.446	0.508	1880.2	null	NP-005313	Analyticon
NCGC00381125-01	-9.3965	0.000401	-1.4	-51.276	-44.108	C[C@@H]1O[C@@H](O[C@H]2[C@H](O)[C@@H](O)[C@H](OC[C@H]3O[C@@H](OC(=O)[C@@]45CC[C@]6(C)C(CCC7[C@@]8(C)C[C@@H](O)[C@H](O)[C@@](C)(CO)C8CC[C@@]67C)C4C(C)\C(=C/C5)C)[C@H](O)[C@@H](O)[C@@H]3O)O[C@@H]2CO)[C@H](O)[C@H](O)[C@H]1O	4.955	0.222	0.541	959.1	null	NP-003781	Analyticon
NCGC00384732-01	-9.0965	0.000801	-1.4	-78.707	-96.911	CC(C1OC23CC4(CO2)C(CCC5C6(C)CCC(OC7OCC(O)C(OC8OC(CO)C(O)C(OC9OCC(O)C(O)C9O)C8O)C7OC%10OC(CO)C(O)C%10O)C(C)(C)C6CCC45C)C3C(C)(O)C1OC(C)=O)C(C)=C	1.423	0.15	0.622	1103.2	null	NP-013453	Analyticon
NCGC00386352-05	-8.4241	0.003766	-1.4	-71.769	-66.876	CN1C(=O)\C(=C(/C1=O)C2=C(C)[NH]C3=C2C=CC=C3)NCCC4=CC=C(F)C=C4	1.069	0.423	0.418	377.4	1129669-05-1	HY-12292	MedChem Express
NCGC00384492-01	-9.3475	0.000449	-1.4	-52.527	-99.118	C[C@@H]1O[C@@H](O[C@@H]2[C@@H](O)[C@@H](O)[C@@H](CO)O[C@H]2O[C@H]3[C@H](O)[C@H](O[C@@H](O[C@H]4CC[C@@]5(C)C(CC[C@]6(C)C5CC[C@]78OC[C@@]9(CCC(C)(C)CC79)[C@H](O)C[C@@]68C)C4(C)C)[C@@H]3O[C@@H]%10O[C@H](CO)[C@@H](O[C@@H]%11OC[C@@H](O)[C@H](O)[C@H]%11O)[C@H](O)[C@H]%10O)C(O)=O)[C@H](O)[C@H](O)[C@H]1O	4.095	0.345	0.404	1237.4	null	NP-000423	Analyticon
NCGC00381072-01	-5.2475	5.65538	-2.2	-56.385	-100.02	C/C=C(C)/C(=O)O[C@H]1[C@H](OC(C)=O)[C@]2(CO)[C@H](O)[C@H](O)[C@]3(C)\C(=C/CC4[C@@]5(C)CC[C@H](O[C@@H]6O[C@@H]([C@@H](O)[C@H](O[C@@H]7OC[C@H](O)[C@H](O[C@@H]8OC[C@H](O)[C@H](O)[C@H]8O)[C@H]7O)[C@H]6O[C@@H]9O[C@H](CO)[C@@H](O)[C@H](O)[C@H]9O)C(O)=O)C(C)(C)C5CC[C@@]34C)[C@@H]2CC1(C)C	1.967	0.032	0.798	1233.3	null	NP-006040	Analyticon
NCGC00169945-03	-4.8328	14.6965	-2.3	-78.993	-100.305	COC1=C(C=C2CCC3C(C)(C)CCC[C@]3(C(O)=O)C2=C1O)C(C)C	3.132	0.077	0.799	346.5	null	NP-001957	Analyticon
NCGC00385627-01	null	null	4	-33.338	-100.29	COC1=CC2=C(C[C@@H](CO2)C3=CC=C(O)C(=C3O)CC=C(C)C)C(=C1CC=C(C)C)OC	4.095	0.508	0.602	438.6	null	NP-015157	Analyticon
NCGC00384526-01	null	null	4	0	-97.701	CC(=C)C(=O)O[C@H]1CC/2=C/C(C\C(=C\[C@H]3OC(=O)C(=C)[C@H]13)C)OC2=O	null	null	null	344.4	null	NP-010431	Analyticon
NCGC00485478-01	null	null	4	0	-93.894	CN[C@H](CC(C)C)C(=O)N[C@@H]1[C@H](O)C2=CC=C(OC3=C(O[C@@H]4O[C@H](CO)[C@@H](O)[C@H](O)[C@H]4O[C@H]5C[C@](C)(NCC6=CC=C(C=C6)C7=CC=C(Cl)C=C7)[C@@H](O)[C@H](C)O5)C8=CC(=C3)[C@@H](NC(=O)[C@H](CC(N)=O)NC1=O)C(=O)N[C@H]9C(=O)N[C@@H]([C@H](O[C@H]%10C[C@](C)(N)[C@@H](O)[C@H](C)O%10)C%11=CC=C(O8)C(=C%11)Cl)C(=O)N[C@H](C(O)=O)C%12=C(C(=CC(=C%12)O)O)C%13=C(O)C=CC9=C%13)C(=C2)Cl	null	null	null	1793.1	192564-14-0	HY-B1831A	MedChem Express
NCGC00385130-01	null	null	4	0	-28.221	COC1=CC=C(C=C1)C(O)C(C)OC2OC(CO)C(O)C(O)C2O	null	null	null	344.4	null	NP-014904	Analyticon
NCGC00347653-02	-6.2328	0.585077	5	33.59	-97.958	CC(=C)C1CC2=C(O1)C=CC3=C2OCC(C3)C4=CC=C(O)C=C4O	1.423	0.288	0.499	324.4	null	NP-017013	Analyticon
NCGC00347947-06	-6.0741	0.843185	5	-39.533	-99.952	CCOC(=O)\C1=C(/C)N\C2=C(C1C3=CC=C(C=C3)C4=CC=CC=C4)\C(=O)CC(C)(C)C2	1.423	0.01	0.863	415.5	1099644-42-4	GLXC-05241	Glixx
NCGC00379183-01	-4.7741	16.8238	5	-42.035	-100.305	COC1=CC(=CC=C1)[N]2N=C(C=C2C3=CC(=C(C=C3)C4CCCCC4)Cl)C(O)=O	4.955	0.148	0.625	410.9	[1393814-38-4]	4708	Tocris
NCGC00250399-11	null	null	5	0	-69.344	CCC[S+]([O-])(=O)NC1=CC=C(F)C(=C1F)C(=O)C2=C[NH]C3=NC=C(C=C23)C4=CC=C(Cl)C=C4	null	null	null	489.9	1029872-54-5	A-1130	ActiveBioChem

## Sheet: Table S4
Supplementary Table 4. 16 Compounds with saponin like structures
Headers:
Sample ID	NCATS compound tracking number
Structure	Chemical Structure (SMILES)
Sample ID	Structure	CAS #	Description of known functions	Names
NCGC00384732-01	CC(C1OC23CC4(CO2)C(CCC5C6(C)CCC(OC7OCC(O)C(OC8OC(CO)C(O)C(OC9OCC(O)C(O)C9O)C8O)C7OC%10OC(CO)C(O)C%10O)C(C)(C)C6CCC45C)C3C(C)(O)C1OC(C)=O)C(C)=C	45360289
NCGC00347604-02	CC1(C)C[C@@H](OC(=O)C2=CC=CC=C2)[C@]3(CO)[C@@H](O)C[C@]4(C)C(=CCC5[C@@]6(C)CC[C@H](OC7OCC(O)C(OC8OC(CO)C(O)C(O)C8O)C7O)C(C)(C)C6CC[C@@]45C)C3C1	45360181
NCGC00384879-01	C[C@@H]1O[C@@H](O[C@H]2[C@H](O)CO[C@@H](O[C@H]3[C@H](C)O[C@@H](O[C@@H]4[C@@H](O)[C@@H](O)CO[C@H]4OC(=O)[C@]56CCC(C)(C)C[C@H]5C7=CCC8[C@@]9(C)C[C@H](O)[C@H](O[C@@H]%10O[C@@H]([C@@H](O)[C@H](O)[C@H]%10O)C(O)=O)[C@@](C)(CO)C9[C@H](O)C[C@@]8(C)[C@]7(C)CC6)[C@H](O)[C@@H]3O)[C@@H]2O)[C@H](O)[C@H](O)[C@H]1O	75411978
NCGC00380128-01	C[C@H]1[C@H]2[C@H](CC3C4CC=C5C[C@H](O)C[C@@H](O[C@@H]6O[C@@H](C)[C@H](O)[C@@H](O)[C@H]6O[C@@H]7O[C@@H](C)[C@H](O)[C@@H](O)[C@H]7O)[C@]5(C)C4CC[C@]23C)O[C@]18CC[C@H](C)CO8		PI3K-Akt signaling pathway Inhibitor|mTOR signaling pathway Inhibitor	Ophiopogonin B is a glycosid (saponin) isolated from the butanol-soluble fraction of the fresh subterranean part of Ophiopogon japonicus, which is often used in Chinese traditional medicine to treat pulmonary disease and cancer. Ophiopogonin B was tested against non-small cell lung carcinoma, cervical cancer and gastric cancer cell lines, demonstrating inhibition of PI3K-Akt and mTOR-Akt signalin…
NCGC00381125-01	C[C@@H]1O[C@@H](O[C@@H]2[C@@H](CO)O[C@@H](OC[C@H]3O[C@@H](OC(=O)[C@@]45CC[C@]6(C)C(CCC7[C@@]8(C)C[C@@H](O)[C@H](O)[C@@](C)(CO)C8CC[C@@]67C)C4C(C)C(C)=CC5)[C@H](O)[C@@H](O)[C@@H]3O)[C@H](O)[C@H]2O)[C@H](O)[C@H](O)[C@H]1O	57509384
NCGC00384710-01	C[C@H]1[C@H]2[C@H](CC3C4CC=C5C[C@H](C[C@@H](O[C@@H]6O[C@H](C)[C@H](O)[C@H](O)[C@H]6O[C@@H]7O[C@@H](C)[C@H](O)[C@@H](O)[C@H]7O)[C@]5(C)C4CC[C@]23C)O[C@@H]8O[C@@H](C)[C@H](O)[C@@H](O)[C@H]8O)O[C@]19CCC(=C)CO9
NCGC00381294-01	CC(=O)OCC1OC(OC2COC(OC3COC(OC4C(O)C(O)COC4OC5C(CO)OC(OC6CCC7(C)C(CCC8(C)C7CC=C9C%10CC(C)(C)CCC%10(C(O)CC89C)C(=O)OC%11OC(CO)C(O)C(O)C%11OC%12OCC(OC%13OCC(O)(CO)C%13O)C(O)C%12O)C6(C)C)C(O)C5O)C(O)C3O)C(O)C2O)C(OC(=O)\C=C\C%14=CC=CC=C%14)C(O)C1OC(C)=O	45359881
NCGC00385095-01	C[C@H]1[C@H]2[C@H](CC3C4CC[C@H]5C[C@@H](O[C@@H]6O[C@H](CO)[C@H](O[C@@H]7O[C@H](CO)[C@@H](O)[C@H](O[C@@H]8OC[C@@H](O)[C@H](O)[C@H]8O)[C@H]7O[C@@H]9O[C@H](CO)[C@@H](O)[C@H](O)[C@H]9O)[C@H](O)[C@H]6O)[C@H](O)C[C@]5(C)C4=CC(=O)[C@]23C)O[C@]1%10CC[C@H](C)CO%10
NCGC00384492-01	C[C@@H]1O[C@@H](O[C@@H]2[C@@H](O)[C@@H](O)[C@@H](CO)O[C@H]2O[C@H]3[C@H](O)[C@H](O[C@@H](O[C@H]4CC[C@@]5(C)C(CC[C@]6(C)C5CC[C@]78OC[C@@]9(CCC(C)(C)CC79)[C@H](O)C[C@@]68C)C4(C)C)[C@@H]3O[C@@H]%10O[C@H](CO)[C@@H](O[C@@H]%11OC[C@@H](O)[C@H](O)[C@H]%11O)[C@H](O)[C@H]%10O)C(O)=O)[C@H](O)[C@H](O)[C@H]1O	23955866
NCGC00381072-01	C\C=C(/C)C(=O)O[C@H]1[C@H](OC(C)=O)[C@]2(CO)[C@H](O)[C@H](O)[C@]3(C)C(=CCC4[C@@]5(C)CC[C@H](O[C@@H]6O[C@@H]([C@@H](O)[C@H](O[C@@H]7OC[C@H](O)[C@H](O[C@@H]8OC[C@H](O)[C@H](O)[C@H]8O)[C@H]7O)[C@H]6O[C@@H]9O[C@H](CO)[C@@H](O)[C@H](O)[C@H]9O)C(O)=O)C(C)(C)C5CC[C@@]34C)[C@@H]2CC1(C)C	44715689
NCGC00381102-01	CC1OC(OC2C(O)C(CO)OC2OC(=O)[C@]34CCC(C)(C)C[C@H]3C5=CCC6[C@@]7(C)CC[C@H](OC8OC(C(O)C(O)C8O)C(O)=O)C(C)(C)C7CC[C@@]6(C)[C@]5(C)CC4O)C(O)C(O)C1OC9OCC(O)C(O)C9O	56776177	Solute carrier organic anion transporter family member 1B1 -Log(IC50) M~5.40~-Log(IC50) M~0.833333333333~Target
NCGC00381303-01	C[C@@H]1O[C@@H](O[C@@H]2C(O)C(O)C(CO)OC2O[C@H]3[C@H](O)[C@H](O[C@@H](O[C@H]4CC[C@@]5(C)C(CC[C@]6(C)C5CC[C@]78OC[C@@]9(CCC(C)(C)CC79)[C@@H](C[C@@]68C)OC(C)=O)C4(C)C)[C@@H]3OC%10OC(CO)C(O)C(O)C%10O)C(O)=O)[C@H](O[C@@H]%11OC[C@](O)(CO)[C@H]%11O)[C@H](O)[C@H]1O	45360126
NCGC00347372-02	C[C@H]1[C@H]2[C@H](CC3[C@@H]4CC[C@@H]5C[C@H](CC[C@]5(C)C4CC[C@]23C)O[C@@H]6O[C@H](CO)[C@@H](O[C@@H]7O[C@@H](C)[C@H](O)[C@@H](O)[C@H]7O)[C@H](O)[C@H]6O[C@@H]8O[C@H](CO)[C@@H](O)[C@H](O)[C@H]8O)O[C@]19CC[C@H](C)CO9		MCF7 Inhibitor|HT-29 Inhibitor|A498 Inhibitor	Asparanin B is a steroidal saponin from the roots of Asparagus racemosus. It has being shown to exhibit significant anticancer activity in both in vitro and in vivo experimental models.
NCGC00384528-01	CC1(C)CC[C@@]2(CC[C@]3(C)C(=CCC4[C@@]5(C)CC[C@H](O[C@@H]6O[C@@H]([C@@H](O)[C@H](O)[C@H]6O)C(O)=O)C(C)(C)C5CC[C@@]34C)C2C1)C(O)=O	6325350	regulation of sperm motility Inhibitor	Calenduloside E (3-O-[beta-d-glucuronopyranosyl]oleanolic acid), the glucuronic acid conjugate of oleanolic acid, is a triterpenoid saponin present in a wide variety of Aralia plants, in which the content of calenduloside E is about 0.02%. A number of studies of the biological activity of calenduloside E has been reported since its first isolation by Kasprzyk and Wojciechowski. These studies indi…	Tyrosine-protein phosphatase non-receptor type 1 -Log(IC50) M~5.46~-Log(IC50) M~0.728395061728~Target
NCGC00384893-01	CC1(C)CC[C@@]2(CC[C@]3(C)C(=CCC4[C@@]5(C)C[C@H](O)[C@H](O[C@@H]6OC[C@H](O)[C@H](O)[C@H]6O)[C@@](C)(CO)C5CC[C@@]34C)[C@@H]2C1)C(O)=O	75528878
NCGC00385211-01	CC1(C)CC[C@@]2(CC[C@]3(C)C(=CCC4[C@@]5(C)CC[C@H](O[C@H]6O[C@@H]([C@@H](O)[C@H](O[C@@H]7O[C@H](CO)[C@H](O)[C@H](O)[C@H]7O)[C@H]6O)C(O)=O)C(C)(C)C5CC[C@@]34C)[C@@H]2C1)C(O)=O	110062444	Transcription factor AP-1 -Log(IC50) M~4.74~-Log(IC50) M~0.810126582278~Target	Calenduloside G is the derivative of oleanolic acid present in a wide variety of Caltha plants. Calenduloside G shows toxicity in sheep erythrocytes in hemolytic assay.
Compounds vomitoxin clusters
Sample ID	Structure	CAS
NCGC00380400-01	CC(=O)O[C@@H]1[C@@H](O)[C@H]2O[C@@H]3\C=C(C)/[C@@H](O)C[C@]3(CO)[C@]1(C)[C@]24CO4	14274910	NT-2 toxin
NCGC00380410-01	CC/1=C/C2OC3CC(O)[C@](C)([C@@]2(C)C(O)C1=O)[C@]34CO4	133053893	Dihydroxy-12,13-Epoxytrichotec-9-En-One
NCGC00381381-01	CC/1=C/[C@H]2O[C@@H]3[C@H](O)[C@@H](O)[C@](C)([C@@]2(CO)C[C@@H]1O)[C@]34CO4	9904331	T-2 toxin tetraol
NCGC00180572-02	C\C1=C\C2OC3[C@H](O)C[C@@](C)([C@]34CO4)[C@@]2(CO)[C@H](O)C1=O	23872097	Dehydronivalenol monoacetate		included in last 18 compounds

## Sheet: Table S5
Supplementary Table 5. Compounds activity against mCherry-ZIKV in NPC cells
Sample ID	AC50 (uM)	CC-v2	Efficacy	Max Resp	Structure	Log AC50 (M)	Hill Coef	PValue	R2	MW	CAS#
NCGC00380955-01	12.5893	-1.2	-81.826	-89.257	C[C@H]1[C@@H](CC\C2=C\C(=O)[C@@]3(O[C@@H]3[C@]12C)C(C)=C)OC(C)=O	-4.9	2.253	0.008	0.937	290.4	null
NCGC00180572-02	4.46684	-1.1	-97.398	-88.056	C\C1=C\C2OC3[C@H](O)C[C@@](C)([C@]34CO4)[C@@]2(CO)[C@H](O)C1=O	-5.35	3.512	0	0.994	296.3	null
NCGC00347947-06	35.4813	-2.1	-93.817	-85.476	CCOC(=O)\C1=C(/C)N\C2=C(C1C3=CC=C(C=C3)C4=CC=CC=C4)\C(=O)CC(C)(C)C2	-4.45	4.045	0.001	0.974	415.5	1099644-42-4
NCGC00167846-01	39.8107	-2.3	-97.35	-80.167	CC1=CC2=C(C=C1)C3=C(C2)C(=N[N]3C4=CC=C(Cl)C=C4Cl)C(=O)NN5CCCCC5	-4.4	1.928	0.088	0.802	441.4	null
NCGC00386352-05	39.8107	-2.2	-103.895	-78.246	CN1C(=O)\C(=C(/C1=O)C2=C(C)[NH]C3=C2C=CC=C3)NCCC4=CC=C(F)C=C4	-4.4	1.478	0.04	0.869	377.4	1129669-05-1
NCGC00385948-01	10	-1.2	-64.358	-62.953	OC1CC2N3CC(\C2=C\C1O)C4=CC5=C(OCO5)C=C4C3	-5	4.955	0.002	0.964	287.3	null
NCGC00386616-01	39.8107	-2.2	-88.323	-56.18	CC1=C(CNCCCNC/2=C/C(=O)C3=CC=CC=C3N2)SC(=C1Br)C(F)=C	-4.4	1.53	0.02	0.907	450.4	757942-43-1
NCGC00168784-08	6.30957	-1.2	-65.573	-52.766	NC/1=N/C(=O)N(/C=C1)[C@@H]2O[C@H](CO)[C@@H](O)C2(F)F	-5.2	1.788	0.042	0.865	263.2	12211-03-9
NCGC00484060-01	39.8107	-2.2	-64.821	-51.196	C[C@@]1(O)[C@H](O)[C@@H](CO)O[C@H]1N2/C=C\C(=N/C2=O)N	-4.4	1.539	0.017	0.913	257.2	20724-73-6
NCGC00263172-09	44.6684	-2.4	-38.32	-37.38	CNC(=O)C1=CC(=CC=N1)OC2=CC(=C(NC(=O)NC3=CC(=N[N]3C4=CC5=C(C=C4)N=CC=C5)C(C)(C)C)C=C2)F	-4.35	2.72	0.135	0.748	553.6	1020172-07-9
NCGC00386292-05	25.1189	-2.4	-38.419	3.825	CC(C)(C#N)C1=CC=C(C=C1)N2C(=O)OCC3=C2C4=C(C=CC(=C4)C5=CN=C6C=CC=CC6=C5)N=C3	-4.6	1.687	0.353	0.567	470.5	1345675-02-6
NCGC00015256-16	39.8107	-3	-42.228	-30.821	CCN(CC)CCCC(C)NC1=CC=NC2=C1C=CC(=C2)Cl	-4.4	3.512	0.207	0.942	319.9	[50-63-5]	chloroquine
NCGC00379183-01	50.1187	-3	-112.723	-95.876	COC1=CC(=CC=C1)[N]2N=C(C=C2C3=CC(=C(C=C3)C4CCCCC4)Cl)C(O)=O	-4.3	4.955	0.081	0.946	410.9	[1393814-38-4]
NCGC00482982-02	5.01187	4	-30.77	-24.808	COC1=CC/2=C(C=C1)C3=C(C4CCCCC4)C5=C6C=C(C=C5)C(=O)N[S+]([O-])(=O)N(C)CCOCCN(C)C(=O)\C(=C2)C[N]36	-5.3	3.929	0.286	0.583	606.7	1204416-97-6	gemcitabine
NCGC00168922-02	11.2202	4	-21.467	-17.835	COC(=O)\C=C(/C)CC[C@H]1C(=C)CCC2[C@]1(C)CCC[C@]2(C)C(O)=O	-4.95	4.955	0.31	0.557	348.5	null
NCGC00380281-01	31.6228	4	-22.278	-14.815	COC(=O)[C@]12CCCC(C)(C)C1CCC3=C2C(=C(O)C(=C3)C(C)C)O	-4.5	4.955	0.376	0.481	346.5	null
NCGC00250399-11	35.4813	4	-22.524	-6.687	CCC[S+]([O-])(=O)NC1=CC=C(F)C(=C1F)C(=O)C2=C[NH]C3=NC=C(C=C23)C4=CC=C(Cl)C=C4	-4.45	1.399	0.565	0.425	489.9	1029872-54-5
NCGC00165727-10	1.41254	4	-35.893	-23.574	O=C1NC2=CC=CC=C2N1C3CCN(CC3)CC4=CC=C(C=C4)C5=C(N=C6C=C7[NH]C=NC7=CC6=N5)C8=CC=CC=C8	-5.85	3.065	0.244	0.629	551.6	null

## Sheet: Table S6
Supplementary Table 6. 134 prior art compounds for ZIKV infection Cytotoxic assay
Headers:
Protocol Name	Name of the protocol or protocols associated with the data
Sample ID	NCATS compound tracking number
Log AC50 (M)	Potency of compound in log units (Molar). Derived from the Hill fit of the response curve, 50% of the maximum acitivity response.
AC50 (µM)	Potency of compound in micromolar units (µM). Derived from the Hill fit of the response curve,50% of the maximum acitivity response.
CC -v2	Curve class classification (v2) of the dose response curve (Inglese et al. (2006) Proc Natl Acad Sci U S A, 103, 11473-8)
Efficacy	Difference between neutral response and maximum compound response
Max Resp	Difference between neutral response and compound response for highest compound concentration
Structure	Chemical Structure (SMILES)
Hill Coef	Hitt fit parameter
Pvalue	Stat significance of Hill fit
R2	Stat significance of Hill fit
CAS#	order identification number
PubChem SID	Pubchem (https://pubchem.ncbi.nlm.nih.gov/) substance identification number
Sample ID	Log AC50 (M)	AC50 (µM)	CC-v2	Efficacy	Max Resp	Structure	Hill Coef	PValue	R2	CAS#	Supplier ID	Supplier
NCGC00263220-05	-6.6327	0.232979	-1.1	-96.055	-99.405	C\C=C1/NC(=O)[C@H]2CSSCC\C=C/[C@H](CC(=O)N[C@H](C(C)C)C(=O)N2)OC(=O)[C@@H](NC1=O)C(C)C	1.627		0.995	128517-07-7	S3020_cm1	Selleck
NCGC00347649-02	-7.0327	0.09275	-1.1	-91.85	-97.372	COC1=CC2=C(C=C1OC)C3(O)C(CO2)OC4=C5CC(OC5=CC(=C4C3=O)O)C(C)=C	1.967		0.997		NP-016398	Analyticon
NCGC00381040-01	-5.8408	1.44263	-1.1	-92.604	-99.402	CC(\CC\C=C(C)\CCC(O)C(C)(O)CCCC(C)(O)CCCC(C)(O)CCCC(C)(O)CCCC(C)(O)CCCC(C)(O)CCCC(C)(C)O)=C/CO	4.449		0.983		NP-008894	Analyticon
NCGC00263020-01	-5.1327	7.36743	-1.1	-104.089	-98.725	CC(C)[N]1C=C(C2=CC=NC(=N2)NC3=C(C)C=CC(=C3)C(N)=O)C4=C1C=NC=C4	1.826		0.987	1221153-14-5	JKJ22-049	NCGCChem
NCGC00347732-02	-5.0327	9.27505	-1.1	-101.002	-99.456	COC(=O)C\1(CC2=CC=C(O)C(=C2)CC=C(C)C)OC(=O)\C(=C1C3=CC(=C(O)C(=C3)CC=C(C)C)O)OC	1.885		0.976		NP-006935	Analyticon
NCGC00169033-03	-5.6408	2.28641	-1.1	-98.201	-99.812	CCCC(=O)O[C@@H]1C[C@@](C)(OC(C)=O)C\2C[C@H](OC(=O)\C(C)=C\C)\C(=C2[C@H]3OC(=O)[C@](C)(O)[C@]13O)C	2.121		0.985		NP-001595	Analyticon
NCGC00250401-01	-6.2327	0.585216	-1.1	-95.419	-99.457	CN1CC[C@H]([C@@H](O)C1)C2=C(O)C=C(O)C3=C2O\C(=C/C3=O)C4=CC=CC=C4Cl	2.406		0.994	146426-40-6	S1230	Selleck
NCGC00015735-12	-5.9827	1.04068	-1.1	-94.574	-99.55	OC1=C(C=C(Cl)C=C1)C(=O)NC2=C(Cl)C=C(C=C2)[N+]([O-])=O	3.132		0.992	50-65-7	MS-01503265	Microsource
NCGC00380185-01	-5.3458	4.50996	-1.1	-106.708	-100.757	C[C@H]1O[C@@H](O[C@H]2[C@@H](C)O[C@@H](OC(=O)[C@]34CCC(C)(C)C[C@H]3C/5=C/CC6[C@@]7(C)CC[C@H](O[C@@H]8O[C@@H]([C@@H](O)[C@H](O[C@@H]9OC[C@@H](O)[C@H](O)[C@H]9O)[C@H]8O[C@@H]%10O[C@H](CO)[C@H](O)[C@H](O)[C@H]%10O)C(O)=O)[C@@](C)(C=O)C7CC[C@@]6(C)[C@]5(C)C[C@H]4O)[C@H](O[C@@H]%11O[C@@H](C)[C@H](O[C@@H]%12OC[C@@H](O)[C@H](O[C@@H]%13OC[C@@H](O)[C@H](O)[C@H]%13O)[C@H]%12O)[C@@H](O)[C@H]%11O)[C@H]2O)[C@…	4.504		0.985		NP-003884	Analyticon
NCGC00015735-11	-6.4408	0.362372	-1.1	-106.368	-100.429	Clc2cc(ccc2NC(=O)c1cc(Cl)ccc1O)[N+]([O-])=O	3.512		0.992	50-65-7	STK396676	Vitas
NCGC00163548-01	-5.7408	1.81616	-1.1	-94.296	-94.115	CS[C@H]1SC[C@H]2N(C)C(=O)[C@@H](C)NC(=O)[C@H](COC(=O)[C@@H](C(C)C)N(C)C(=O)[C@@H]1N(C)C(=O)[C@@H](C)NC(=O)[C@H](COC(=O)[C@@H](C(C)C)N(C)C2=O)NC(=O)C3=NC4=CC=CC=C4N=C3)NC(=O)C5=NC6=CC=CC=C6N=C5	2.044		0.967	512-64-1	NP-090	BIOMOL
NCGC00091195-08	-5.6327	2.32979	-1.1	-99.169	-99.917	Clc2c(Cc1c(O)c(Cl)cc(Cl)c1Cl)c(O)c(Cl)cc2Cl	3.512		0.992	70-30-4	STK377478	Vitas
NCGC00249346-02	-5.9327	1.16766	-1.1	-91.692	-99.088	C1CCN(C1)CCOC2=C3COC/C=C/CCOC4=CC=CC(=C4)C5=NC(=NC=C5)NC(=C3)C=C2	2.333		0.992	937272-93-0	DYD03-088	NCGCChem
NCGC00346969-01	-5.4827	3.29091	-1.1	-94.201	-99.104	CCOC(=O)N1CCN(CC1)[N+](/[O-])=N/OC2=CC=C(C=C2C#N)[N+]([O-])=O	1.509		0.981		Keefer_JS-59-4	NCI
NCGC00263152-01	-5.7327	1.85062	-1.1	-88.579	-98.949	CN1CCN(CC1)CC2=CC=C(NC(=O)C3=CC(=C(C)C=C3)C#CC4=CN=C5C=CC=N[N]45)C=C2C(F)(F)F	1.626	0.001	0.928	943319-70-8	S1490	Selleck
NCGC00181129-05	-7.0699	0.085132	-1.1	-120.53	-95.603	CC1=NC(=CC(=N1)NC2=NC=C(S2)C(=O)NC3=C(Cl)C=CC=C3C)N4CCN(CCO)CC4	0.5		0.977	302962-49-8	S1021	Selleck
NCGC00014911-01	-5.4827	3.29091	-1.1	-103.985	-99.739	CC(C)(O)\C=C/C(=O)[C@](C)(O)[C@H]1[C@H](O)C[C@]2(C)[C@@H]3C\C=C4/[C@@H](/C=C(/O)C(=O)C4(C)C)[C@]3(C)C(=O)C[C@@]12C	4.955		0.983	2022-07-03		NCI
NCGC00164596-01	-4.9827	10.4068	-1.1	-109.905	-100.212	[H][C@@]1(C)C[C@@]2([H])C3CCC4=CC(=O)C=C[C@@]4(C)[C@@]3(Cl)[C@@]([H])(O)CC2(C)[C@@]1(OC(=O)C5=CC=CO5)C(=O)CCl	1	0.015	0.842		SRP066405m	NCGC
NCGC00263191-01	-5.6327	2.32979	-1.1	-109.113	-98.511	CC(C)C1=CN=C(NC(=O)[C@@H](C)C2=CC=C(NC(C)=O)C=C2)S1	1.21		0.987	492445-28-0	SYN-1097	SynKinase
NCGC00247785-05	-5.3045	4.95976	-1.1	-97.244	-99.645	OC1CCC(CC1)N2\C=N/C3=C(C2=N)C(=C([N]3CC4=CC=CC=C4)C5=CC=CC=C5)C6=CC=CC=C6	1.222		0.958		KUC109088N-03	KUCMLD
NCGC00346600-01	-5.4827	3.29091	-1.1	-96.499	-99.01	C[C@@H]1CC[C@@]2(OC1)O[C@H]3C[C@H]4[C@@H]5C/C=C6/C[C@H](CC[C@]6(C)[C@H]5CC[C@]4(C)[C@H]3[C@@H]2C)O[C@@H]7O[C@H](CO)[C@@H](O[C@@H]8O[C@@H](C)[C@H](O)[C@@H](O)[C@H]8O)[C@H](O)[C@H]7O[C@@H]9O[C@@H](C)[C@H](O)[C@@H](O)[C@H]9O	3.572		0.981	19057-60-4	S2379	Selleck
NCGC00347748-02	-5.4408	3.62372	-1.1	-100.94	-99.117	CC(C)=CCCC(C)(O)CCCC(C)(O)CCCC(C)(O)CCCC(C)(O)CCCC(C)(O)CCCC(C)(O)C(O)CC\C(C)=C\CC\C(C)=C\CO[C@@H]1O[C@H](CO)[C@@H](O)[C@H](O)[C@H]1O	1.967		0.979		NP-006183	Analyticon
NCGC00380220-01	-5.8908	1.28574	-1.1	-95.552	-99.662	COC1C(O)C(OC(C)C1OC2OC(COC3OC(CO)C(O)C(O)C3O)C(O)C(O)C2O)OC4CCC5(C)C(CCC6C5CCC7(C)C(CCC67O)/C8=C/C(=O)OC8)C4	2.333		0.986		NP-006002	Analyticon
NCGC00249613-01	-5.6327	2.32979	-1.1	-103.056	-99.72	C[C@@]1(CO1)C(=O)[C@@H](NC(=O)[C@H](Cc2ccccc2)NC(=O)[C@H](CC(C)C)NC(=O)[C@H](CCc3ccccc3)NC(=O)CN4CCOCC4)CC(C)C	1.331		0.964	868540-17-4	CT-CARF	ChemieTek
NCGC00167846-01	-5.3827	4.14301	-1.1	-95.949	-99.943	CC1=CC2=C(C=C1)C3=C(C2)C(=N[N]3C4=CC=C(Cl)C=C4Cl)C(=O)NN5CCCCC5	2.72	0.001	0.939		Tocris_2764	Tocris
NCGC00263088-01	-5.2327	5.85216	-1.1	-103.241	-92.032	CC1=NC2=CN=C3C=CC(=CC3=C2[N]1C4=CC=C(C=C4)C(C)(C)C#N)C#CC5=CN=CC=C5	1.111		0.957	853910-02-8	Axon 1282	ChemAxon
NCGC00090797-01	-6.3327	0.464854	-1.1	-107.599	-98.918	C[C@H]1O[C@H](C[C@H](O)[C@@H]1O)O[C@H]2[C@@H](O)C[C@@H](O[C@@H]2C)O[C@H]3[C@@H](O)C[C@@H](O[C@@H]3C)O[C@H]4CC[C@@]5(C)[C@H](CC[C@@H]6[C@@H]5C[C@@H](O)[C@]7(C)[C@H](CC[C@]67O)C/8=C/C(=O)OC8)C4	2.121		0.995	20830-75-5	AB07859937	NIEHS
NCGC00263617-05	-4.9827	10.4068	-1.1	-93.524	-92.631	CN(C)C1=CC=C(C=C1)C(=O)NCCCCCCC(=O)NO	2.787	0.001	0.935	251456-60-7	S2779	Selleck
NCGC00186460-02	-6.4327	0.369246	-1.1	-99.409	-99.593	COC(=O)[C@]12CCC(C)(C)C[C@H]1[C@H]3C(=O)\C=C\4[C@@](C)(CC[C@H]5C(C)(C)C(=O)\C(=C/[C@]45C)C#N)[C@]3(C)CC2	4.955		0.987		NSC_713200	NCI
NCGC00188382-05	-5.8327	1.47	-1.1	-97.056	-99.599	CC(NCC1=CC=C2N(CC(C)(C)O)\C(NC2=C1)=N\C(=O)C3=CC=C(S3)C4=C[NH]N=C4)C(C)(C)C	1.788		0.996	1149753-56-9	JKJ23-022	NCGCChem
NCGC00253438-01	-5.6327	2.32979	-1.1	-120.006	-99.011	CC[C@H]1N(C2CCCC2)C3=NC(=NC=C3N(C)C1=O)NC4=CC=C(C=C4OC)C(=O)NC5CCN(C)CC5	0.7		0.972	755038-02-9	S1109	Selleck
NCGC00346509-02	-5.8327	1.47	-1.1	-91.751	-97.47	O=C1NC(=O)/C(S1)=C/C2=CC=C3N=CC=C(C4=CC=NC=C4)C3=C2	3.065		0.985		S1360	Selleck
NCGC00346486-01	-5.0327	9.27505	-1.1	-96.645	-98.785	CN(C)CC1=C(OC2=CC=CC=C12)C(=O)NCCOC3=CC=C(C=C3)C(=O)NO	4.095		0.949	783355-60-2	S1090	Selleck
NCGC00250401-01	-5.5827	2.61406	-1.2	-60.264	-98.05	CN1CC[C@H]([C@@H](O)C1)C2=C(O)C=C(O)C3=C2O\C(=C/C3=O)C4=CC=CC=C4Cl	2.902		0.993	146426-40-6	S1230	Selleck
NCGC00261947-01	-5.4827	3.29091	-1.2	-69.727	-98.941	[H][C@]12[C@H](OC(=O)CCCCCCC)[C@@H](OC(=O)C(\C)=C/C)C(C)=C1[C@@H]3OC(=O)[C@@](C)(O)[C@@]3(O)[C@H](C[C@]2(C)OC(C)=O)OC(=O)CCC	1.331		0.985		T 9033	SIGMA
NCGC00346743-01	-5.5827	2.61406	-1.2	-68.967	-98.985	CCN(CC)CC1=CC2=C(C=C1)C=C(COC(=O)NC3=CC=C(C=C3)C(=O)NO)C=C2	1.826		0.963		S2170	Selleck
NCGC00164367-10	-6.8582	0.138596	-1.2	-44.84	-48.24	CC(=O)O[C@H]\1C(=O)[C@]2(C)[C@@H](O)C[C@H]3OC[C@@]3(OC(C)=O)[C@H]2[C@H](OC(=O)C4=CC=CC=C4)[C@]5(O)C[C@H](OC(=O)[C@H](O)[C@@H](NC(=O)C6=CC=CC=C6)C7=CC=CC=C7)/C(=C1C5(C)C)C	1	0.014	0.847		NP-010981	Analyticon
NCGC00161923-04	-5.5327	2.93303	-1.2	-67.755	-62.284	COC1=C(OC)C(=CC(=C1)[C@H]2[C@H]3[C@H](COC3=O)[C@@H](O)C4=C2C=C5OCOC5=C4)OC	0.5	0.005	0.89	477-47-4	2956	Tocris
NCGC00162440-02	-8.3224	0.004759	-1.2	-71.611	-66.361	CCC(\C=C\[C@@H]1OC(=O)\C=C/[C@@H]1C)=C\[C@H](C)C/C=C/C(C)=C/[C@@H](C)C(=O)[C@@H](C)[C@H](O)[C@@H](C)C/C(C)=C/C(O)=O	1.692		0.988		L-6100	LC Labs
NCGC00263090-01	-5.1699	6.76226	-1.2	-50.634	-54.42	COC1=C(NC2=NC=C3N(C)C(=O)N(C4CCCC4)C3=N2)C=CC(=C1)OC5CCN(C)CC5	1	0.002	0.919	1124329-14-1	Axon 3146	ChemAxon
NCGC00385849-01	-8.9827	0.001041	-1.2	-35.641	-12.132	CC(C)=C1CC2C(C)(O)CCC2(O)\C(=C/C1=O)C	4.955	0.032	0.797		NP-018536	Analyticon
NCGC00385612-01	-5.9327	1.16766	-1.2	-71.455	-72.562	COC1=CC=C(C=C1O)C/2=C(OC)/C(=O)C3=C(O2)C=C(O)C(=C3O)OC	0.9	0.004	0.9		NP-010309	Analyticon
NCGC00247877-01	-6.7327	0.185062	-1.2	-34.341	-31.198	COC1=C(C)C=NC(=C1C)C[N]2C=NC3=C(Cl)N=C(N)N=C23	4.449	0.019	0.832	848695-25-0	S1175	Selleck
NCGC00016083-13	-4.8199	15.1388	-1.4	-36.934	-27.118	COC1=C(OC)C=C(CCN(C)CCCC(C#N)(C(C)C)C2=CC(=C(OC)C=C2)OC)C=C1	2.72	0.239	0.731	52-53-9	Tocris-0654	Tocris
NCGC00164631-04	-4.9327	11.6766	-2.1	-103.003	-99.557	CCN(CC)CCNC(=O)C1=C(C)[NH]C(=C1C)/C=C/2C(=O)NC3=CC=C(F)C=C23	1.464		0.983	341031-54-7	MFCD09260778	SigmaAldrich
NCGC00015096-17	-4.7327	18.5062	-2.1	-100.133	-98.715	CCN(CC)CCOc1c(I)cc(cc1I)C(=O)c2c3ccccc3oc2CCCC	2.406	0.002	0.915	1951-25-3	2300165	Microsource
NCGC00165727-01	-4.7827	16.4936	-2.1	-80.197	-82.143	O=C1NC2=CC=CC=C2N1C3CCN(CC4=CC=C(C=C4)C5=NC6=CC7=C(NC=N7)C=C6N=C5C8=CC=CC=C8)CC3	3.065		0.962	612847-09-3	A6730	SigmaAldrich
NCGC00179578-03	-4.6327	23.2979	-2.1	-100.838	-97.726	ClCC(=O)[C@@]5(OC(=O)c1ccco1)[C@H](C)C[C@@H]3[C@]5(C)C[C@H](O)[C@]2(Cl)[C@@]4(C)C=CC(=O)C=C4CC[C@H]23	1.1	0.022	0.822	83919-23-7	Prestw-572	Prestwick Chemical, Inc.
NCGC00168934-02	-4.7327	18.5062	-2.1	-106.691	-100.564	OC[C@H]1OC([C@H](O)[C@@H](O)[C@H]1O)C2=C3O\C(=C/C(=O)C3=C(O)C=C2O)C4=CC(=C(O)C=C4)O	2.406		0.953		NP-001271	Analyticon
NCGC00263112-01	-5.1699	6.76226	-2.1	-113.144	-99.466	C[C@@H](OC1=C(SC(=C1)[N]2C=NC3=C2C=C(CN4CCN(C)CC4)C=C3)C(N)=O)C5=CC=CC=C5C(F)(F)F	0.8	0.043	0.956	929095-18-1	Axon 1688	ChemAxon
NCGC00263225-01	-4.6327	23.2979	-2.1	-106.258	-97.88	CCOC(CN1C(=O)[C@](CC(=O)NC2=CC=C(C)C=C2)(NC(=O)NC3=CC=C(C)C=C3)C4=CC=CC=C14)OCC	4.095		0.953	199800-49-2	10010129	Cayman
NCGC00013226-15	-4.6327	23.2979	-2.1	-93.82	-95.429	CN1CCN(CCCN2C3=C(SC4=C2C=C(C=C4)C(F)(F)F)C=CC=C3)CC1	4.095	0.001	0.94	440-17-5	MS-01500591	Microsource
NCGC00169591-02	-4.7327	18.5062	-2.1	-87.809	-86.687	CCCCC\C=C\C(=O)CCC1=CC(=C(O)C=C1)OC	3.065	0.007	0.876		NP-003859	Analyticon
NCGC00167751-03	-4.6327	23.2979	-2.1	-105.384	-99.738	COC1=CC(=C2C(=O)N(COC/3=C/C(=O)N4\C=C/C=C(OCCN5CCCCC5)\C4=N3)[S+]([O-])(=O)C2=C1)C(C)C	4.095	0.004	0.896	344930-95-6	2506	Tocris
NCGC00183853-01	-4.5827	26.1406	-2.1	-99.983	-99.289	Clc5ccc6CCc1ccccc1N(CCCN2CCC4(CC2)C(=O)NC3CCCCN34)c6c5	4.095	0.002	0.92	89419-40-9	PH-NIH-183543	Pharmaron
NCGC00181111-02	-4.4327	36.9246	-2.1	-104.922	-87.275	O=C(O)c1ccc(cc1)C(=O)Nc2ccc3c(c2)C(C)(C)CCC3(C)C	4.955	0.016	0.838	94497-51-5	3507	Tocris
NCGC00263233-01	-4.6827	20.7643	-2.1	-115.821	-99.398	NC1=CC=C(C=C1)C(=O)C2=CC3=C([NH]2)C=CC4=CC=CC=C34	1.331		0.947	1332307-32-0	IPFK2	NCGCChem
NCGC00346514-01	-4.7827	16.4936	-2.1	-111.251	-100.269	CN(C)[C@H]1CCN(C1)CC2=CC=C(C=C2C(F)(F)F)C(=O)NC3=CC=C(C)C(=C3)NC4=NC=C(C=N4)C5=CN=CN=C5	2.406	0.001	0.939	859212-16-1	S1369	Selleck
NCGC00380219-01	-4.9345	11.6271	-2.1	-96.8	-99.643	C[C@@H]1O[C@@H](O[C@@H]2[C@@H](O)[C@@H](O)CO[C@H]2OC(=O)[C@]34CCC(C)(C)C[C@H]3C/5=C/CC6[C@@]7(C)C[C@H](O)[C@H](O[C@@H]8O[C@@H]([C@@H](O)[C@H](O)[C@H]8O)C(O)=O)[C@@](C)(CO)C7[C@H](O)C[C@@]6(C)[C@]5(C)CC4)[C@H](O)[C@H](O)[C@H]1O[C@@H]9OC[C@@H](O)[C@H](O[C@@H]%10OC[C@](O)(CO)[C@H]%10O)[C@H]9O	2.333		0.944		NP-019657	Analyticon
NCGC00263110-01	-4.7327	18.5062	-2.1	-124.29	-100.789	CN(C(C)=O)C1(CCN(CCC[C@@]2(CCCN(C2)C(=O)C3=CC=CC=C3)C4=CC=C(Cl)C(=C4)Cl)CC1)C5=CC=CC=C5	1.21	0.028	0.806	160492-56-8	Axon 1533	ChemAxon
NCGC00015802-18	-4.6827	20.7643	-2.1	-98.365	-96.477	Fc1ccc(cc1)C(CCCN2CCC(CC2)N3c4ccccc4NC3=O)c5ccc(F)cc5	1.627	0.001	0.931	2062-78-4	NCGC00015802-17pur	NCGCChem
NCGC00345802-01	-4.7327	18.5062	-2.1	-102.183	-84.021	ONC(=O)CCCCCCNC(=O)C1=CN=C(N=C1)N(C2=CC=CC=C2)C3=CC=CC=C3	1.1	0.001	0.928	1316214-52-4	CT-ACY12	ChemieTek
NCGC00186465-01	-4.7327	18.5062	-2.1	-117.339	-99.979	NC1(CCC1)c2ccc(cc2)c3nc5C=CN6C(=O)NN=C6c5cc3c4ccccc4	1.344		0.967	1032350-13-2	S1078	Selleck
NCGC00263151-01	-4.7827	16.4936	-2.1	-94.324	-90.046	NC1=NC(=N[N]1C(=O)C2=C(F)C=CC=C2F)NC3=CC=C(C=C3)[S+](N)([O-])=O	3.132	0.002	0.913	443797-96-4	S1249	Selleck
NCGC00186465-04	-4.6827	20.7643	-2.1	-108.058	-98.999	NC1(CCC1)c2ccc(cc2)c3nc5C=CN6C(=O)NN=C6c5cc3c4ccccc4	1.464	0.001	0.935	1032350-13-2	S1078	Selleck
NCGC00025035-05	-4.3199	47.8731	-2.1	-107.599	-87.79	C[S+]([O-])C1=CC=C(C=C1)C2=NC(=C([NH]2)C3=CC=NC=C3)C4=CC=C(F)C=C4	1.1	0.009	0.906	152121-47-6	EI-286	BIOMOL
NCGC00095128-04	-4.5327	29.3303	-2.1	-95.825	-91.668	CCCCCCCCCCCC(CC1OC(=O)C1CCCCCC)OC(=O)C(CC(C)C)NC=O	4.095		0.969	96829-58-2	1504300	Microsource
NCGC00159337-04	-4.7827	16.4936	-2.1	-93.261	-95.737	FC(F)(F)[C@@]3(C#CC1CC1)OC(=O)Nc2ccc(Cl)cc23	1.692		0.971	154598-52-4	STK582240	Vitas
NCGC00187912-02	-5.0327	9.27505	-2.1	-91.422	-83.345	NC1=C2C(=NC=N1)[N](N=C2C3=CC=C(OC4=CC=CC=C4)C=C3)[C@@H]5CCCN(C5)C(=O)C=C	1.714		0.984	936563-96-1	PCI-32765	Pharmacyclics
NCGC00247668-01	-4.7827	16.4936	-2.1	-136.639	-99.757	CC(=O)O/N=C/1C(=O)N(CC2=CC(=CC=C2Cl)Cl)C3=CC=C(Cl)C=C13	0.9	0.036	0.787		Tocris_3998	Tocris
NCGC00187983-01	-4.8327	14.7	-2.1	-99.244	-100.568	O=C(NCC1=CC=CC=C1)C2=CSC(=N2)NC3=CC=NC=N3	3.065		0.968	1226056-71-8	XJB04-071	NCGCChem
NCGC00247954-02	-4.3699	42.667	-2.1	-87.335	-99.352	FC(F)(F)C1=CC=CC(=C1Cl)C(=O)N[C@H]([C@@H]2CCCCN2)C3=CC=CC=C3	2.406	0.004	0.898	665571-23-8	Axon 1549	ChemAxon
NCGC00180796-02	-4.9908	10.213	-2.1	-108.248	-100.116	C[C@H]([C@H]1C\C(=C(CO)/C(=O)O1)C)[C@H]2CC[C@H]3[C@@H]4C[C@H]5O[C@]56[C@@H](O)\C=C/C(=O)[C@]6(C)[C@H]4CC[C@]23C	3.065	0.014	0.845		NP-007425	Analyticon
NCGC00164385-05	-4.6327	23.2979	-2.1	-102.171	-98.776	CCN(CCOc1ccc(cc1)C(c2ccccc2)=C(Cl)c3ccccc3)CC	4.095	0.017	0.837	911-45-5	1500196	Microsource
NCGC00380107-01	-4.894	12.7632	-2.1	-79.638	-81.884	CC1OC(OC2C(OC(CO)C(OC3OCC(O)C(OC4OC(CO)C(O)C4O)C3O)C2OC5OC(C)C(O)C(O)C5O)OC6C(O)C(O)C(OC6OC7CCC8(C)C(CCC9(C)C8C\C=C/%10C%11CC(C)(C)CCC%11(C(O)CC9%10C)C(O)=O)C7(C)C)C(O)=O)C(O)C(O)C1O	2.406		0.953		NP-016306	Analyticon
NCGC00015480-13	-4.4827	32.9091	-2.2	-93.466	-98.662	CC(C)(SC1=CC=C(CCN(CCCCC2CCCCC2)C(=O)NC3CCCCC3)C=C1)C(O)=O	1.539		0.955	265129-71-3	NCGC00015480-12pur	NCGCChem
NCGC00015155-11	-3.4	398.107	-2.2	-53.208	-86.237	CC(C)COCC(CN(Cc1ccccc1)c2ccccc2)N3CCCC3	2.473	0.005	0.892	64706-54-3	AC104	BIOMOL
NCGC00180705-02	-4.6327	23.2979	-2.2	-46.506	-73.055	OC(CCC1=CC=CC=C1)CC(=O)\C=C\C2=CC=CC=C2	2.253		0.951		NP-010006	Analyticon
NCGC00250390-04	-5.6796	2.09118	-2.2	-83.763	-67.554	CC(C)(C)OC(=O)NC1=CC=C(C=C1)C2=CC(=NO2)C(=O)NCCCCCCC(=O)NO	2.72		0.97	1045792-66-2	13146	Cayman
NCGC00015428-15	-4.7827	16.4936	-2.2	-78.657	-76.003	FC(F)(F)c2ccc(OC(CCNC)c1ccccc1)cc2	2.406	0.001	0.926	54910-89-3	STK734483	Vitas
NCGC00179250-04	-4.5327	29.3303	-2.2	-95.793	-79.925	CCCCN(CCCC)CCC(O)C1=C2C=CC(=CC2=C3C=C(Cl)C=C(Cl)C3=C1)C(F)(F)F	2.253	0.002	0.913	69756-53-2	H9414	SIGMA
NCGC00345796-01	-4.8327	14.7	-2.2	-74.499	-73.923	CC1=NC2=C(C=C(C=C2[N]1CC3=CC=CC(=C3C)C(F)(F)F)N4CCOCC4)C(O)=O	2.333		0.954	1372540-25-4	CT-GSK263	ChemieTek
NCGC00263129-04	-4.7827	16.4936	-2.2	-88.43	-70.898	CC(=O)C\1=C(/C)C2=CN=C(NC3=CC=C(C=N3)N4CCNCC4)N=C2N(C5CCCC5)C1=O	1		0.984		S1116	Selleck
NCGC00091544-08	-4.5699	26.921	-2.2	-64.056	-67.89	C[C@]12CC[C@H]3[C@@H](CCC4=C3C=CC(=C4)O)[C@@H]1CC[C@@H]2O	3.132		0.957	50-28-2	MFCD00003693	SigmaAldrich
NCGC00347491-02	-5.1408	7.23028	-2.2	-33.078	-33.995	C\C1=C\C(=O)[C@@H](O)[C@@]2(C)C1C[C@H]3OC(=O)[C@H](O)[C@@]4(O)C(=C)[C@@H](O)[C@]5(O)OC[C@]34C25	3.512	0.037	0.787		NP-015968	Analyticon
NCGC00346698-01	-4.7827	16.4936	-2.2	-76.837	-71.465	CNC(=O)C1=CC=CC(=C1)C2=CC=C3C(=N2)N=C(N=C3N4CCOC[C@@H]4C)N5CCOC[C@@H]5C	3.065		0.956	1009298-59-2	S2783	Selleck
NCGC00346678-01	-5.0827	8.2664	-2.2	-44.79	-44.962	CC(C)C1=C(O)C=C(O)C(=C1)C/2=N/NC(=O)N2C3=CC4=C(C=C3)[N](C)C=C4	2.048	0.034	0.793	888216-25-9	S1159	Selleck
NCGC00346678-04	-5.0327	9.27505	-2.2	-65.758	-62.389	CC(C)C1=C(O)C=C(O)C(=C1)C/2=N/NC(=O)N2C3=CC4=C(C=C3)[N](C)C=C4	0.6	0.001	0.931	888216-25-9	HY-15205	MedChem Express
NCGC00024995-10	-4.6827	20.7643	-2.2	-75.217	-63.948	CC(=O)O[C@H]1C(=O)[C@]2(C)[C@@H](O)C[C@H]3OC[C@@]3(OC(C)=O)C2[C@H](OC(=O)C4=CC=CC=C4)[C@]5(O)C[C@H](OC(=O)[C@H](O)[C@@H](NC(=O)C6=CC=CC=C6)C7=CC=CC=C7)\C(=C1/C5(C)C)C	1	0.001	0.93	33069-62-4	MS-01503908	Microsource
NCGC00167832-06	-4.7327	18.5062	-2.2	-41.527	-39.514	O=C(O)C(O)C(O)C(=O)O.COc4ccccc4OCCNCC(O)COc2cccc3nc1ccccc1c23	2.72	0.015	0.842	NOCAS_45916	1504257	Microsource
NCGC00247878-08	-4.4327	36.9246	-2.3	-68.402	-90.15	CCNC(=O)C1=NOC(=C1C2=CC=C(CN3CCOCC3)C=C2)C4=C(O)C=C(O)C(=C4)C(C)C	3.627	0.052	0.758	747412-49-3	HY-10215_CM1	MedChem Express
NCGC00385298-01	-5.0083	9.8102	-2.3	-117.521	-98.025	C[C@H]1[C@H](C)C2=C(C=CC=N2)C(=O)OC[C@]3(C)O[C@]45[C@H](O)[C@H]3C(=O)[C@@H](OC(C)=O)[C@]4(COC(C)=O)[C@@H](OC(C)=O)[C@@H](OC(C)=O)[C@H](OC1=O)[C@]5(C)O	2.333	0.103	0.92		NP-019162	Analyticon
NCGC00250387-03	-4.6327	23.2979	-2.4	-68.382	-59.211	CCN1CCN(CC1)CC(=O)NC2=CC=C(C3=C2C4=C(S3)C=CC=C4)C5=C6O\C(=C/C(=O)C6=CC=C5)N7CCOCC7	1.1	0.088	0.702	881375-00-4	S8045	Selleck
NCGC00163507-03	-4.6827	20.7643	-2.4	-66.096	-65.496	[Br-].CC[N+](C)(CC)CCOC(=O)c1ccc(cc1)NC(=O)c2ccccc2OCCCCCCCC	4.095	0.063	0.739	26095-59-0	KS-1278	Key Organics
NCGC00346965-01	-4.8827	13.1014	-2.4	-47.886	-47.265	COC1=CC(=CC=C1NC2=NC=C3N(C(C)C)C(=O)CCN(C4CCCC4)C3=N2)C(=O)NC5CCN(C)CC5	1.627	0.733	0.774	1001343-54-9	HMSL10087	LINCS
NCGC00025179-12	-4.5827	26.1406	-3	-109.046	-95.447	CN(C)c1ccc(cc1)[C@H]5C[C@@]2(C)[C@@H](CC[C@@]2(O)C#CC)[C@@H]4CCC3=CC(=O)CCC3=C45	4.504	0.002	0.911	84371-65-3	Prestw-299	Prestwick
NCGC00165856-03			-3		-33.733	O=C(O[C@H](C[C@@H]1OC(=O)[C@H]1CCCCCC)CCCCCCCCCCC)C(CC(C)C)NC=O				96829-58-2	96829-58-2	Sequoia
NCGC00092343-02	-4.4327	36.9246	-3	-55.755	-44.379	CCCCCCCCCCC(C)(C)C(=O)NC1=C(OC)C=C(OC)C=C1OC	4.955	0.083	0.709		C3743	SIGMA
NCGC00015737-02	-4.4327	36.9246	-3	-116.403	-99.557	CCCN(CC1CC1)C2=NC(=NC(=C2Cl)NC3=C(Cl)C=C(Cl)C=C3Cl)C	4.955	0.001	0.927		Tocris-1591	Tocris
NCGC00384450-01	-4.4327	36.9246	-3	-97.233	-83.243	COC1=CC=C2SCCN(CC2=C1)C(=O)CCN3CCC(CC3)CC4=CC=CC=C4	4.955	0.025	0.962		YSM013-025	NCGCChem
NCGC00165730-02	-4.4327	36.9246	-3	-68.814	-57.023	CN(C)C1CCN(CCCOC2=CC=C(C=C2)C3=CC=C(C=C3)C#N)C1	4.955	0.055	0.752		A3104	SigmaAldrich
NCGC00385571-01			-3		-47.611	CCC(C)C(O)C(=O)OC1CC2C(C)(C)C(CC(OC(C)=O)C2(C)C3CC(OC(C)=O)C4(C)C(C/C=C4/C13C)C5=COC=C5)OC(C)=O					NP-016665	Analyticon
NCGC00273481-01	-4.4327	36.9246	-3	-90.373	-72.236	Cl.CN1CCCC(C1)CC2c4ccccc4Sc3ccccc23	4.955	0.001	0.935	1553-34-0	Prestw-491	Prestwick Chemical, Inc.
NCGC00348020-01	-4.4327	36.9246	-3	-104.596	-83.301	CC(C)(C)OC(=O)N[C@@H](CC1=CC=C(O[S+]([O-])(=O)C2=CC=CC3=C2C=CN=C3)C=C1)C(=O)N4CCCN(CC4)C(=O)OC(C)(C)C	4.955	0.012	0.855		MFB001-012	NCGCChem
NCGC00385180-01	-4.4327	36.9246	-3	-110.94	-89.374	OC1=CC(=CC(=C1)O)CCCCCCC\C=C/CCCCCC2=CC(=CC(=C2)O)O	4.955	0.002	0.91		NP-012688	Analyticon
NCGC00346663-03	-4.5925	25.5591	-3	-105.712	-86.968	OC[C@H]1O[C@@H](O[C@@H]2O\C=C(/[C@H]3C\C=C(CO)/[C@@H]23)C(O)=O)[C@H](O)[C@@H](O)[C@@H]1O	4.955	0.03	0.802		NP-013520	Analyticon
NCGC00263234-01	-4.1199	75.8738	-3	-38.307	-30.256	CCCCC1=CC=C(N[S+]([O-])(=O)C2=CC=C(C)C(=C2)C(=O)N3CCN(CC3)C4=CC=CC(=C4C)C)C=C1	4.955	0.148	0.625	730970-25-9	IDH-001	NCGCChem
NCGC00253595-01	-4.5827	26.1406	-3	-112.083	-100.465	Clc4ccc5CCc1ccccc1N(CCCN2CCC(CC2)(C(N)=O)N3CCCCC3)c5c4	4.095		0.956	47739-98-0	FFS-11-286-NCI-179	GVK
NCGC00347760-02	-4.4327	36.9246	-3	-123.001	-99.998	CC(C)CC(=O)OC1C(C(C)C)C(OC(C)=O)\C=C(\CO)C1=O	4.955	0.035	0.79		NP-006767	Analyticon
NCGC00181111-01	-4.4327	36.9246	-3	-105.549	-80.478	O=C(O)c1ccc(cc1)C(=O)Nc2ccc3c(c2)C(C)(C)CCC3(C)C	4.955	0.001	0.94	94497-51-5	NSC-608000	NCI
NCGC00385066-01	-4.4327	36.9246	-3	-124.845	-99.067	CCCCCC1=CC(=C([C@H]2\C=C(C)/CC[C@@H]2C(C)=C)C(=C1)O)O	4.955	0.013	0.851		NP-012211	Analyticon
NCGC00347562-02	-4.6425	22.7796	-3	-106.49	-96.985	CC(C)C(=O)O[C@H]1[C@@H]2[C@H](C)C(=O)O[C@@H]2C[C@@H](C)[C@@H]3\C=C/C(=O)[C@@]13C	4.955	0.001	0.941		NP-013135	Analyticon
NCGC00244579-01	-4.1199	75.8738	-3	-117.983	-96.11	ClC1=C(Cl)[C@]5(Cl)C(Cl)(Cl)[C@@]1(Cl)[C@@H]4[C@@H]3C[C@@H]([C@H]2O[C@H]23)[C@@H]45	4.955		0.965	60-57-1	MOP-20059	LightBiologicals
NCGC00336197-02	-5.0827	8.2664	3	41.267	6.905	COC1=CC=C(\C=C\C(=O)\C=C\C2=CC=C(OC)C=C2)C=C1	0.8	0.39	0.382		NP-010067	Analyticon
NCGC00380419-01	-4.7408	18.1616	-3	-93.408	-77.007	CC1CCCC(CC(=O)C2=C(O)C=C(O)C=C2CC(=O)O1)SCC(O)C(O)=O	4.955	0.039	0.781		NP-002355	Analyticon
NCGC00347217-02	-4.6327	23.2979	-3	-116.826	-100.407	CCC1=C(C=C(C=C1)C(=O)NC2=CC(=CC(=C2)C(F)(F)F)CN3CCN(C)CC3)C#CC4=C[N]5N=CC=C5N=C4	4.095		0.962		PRP006-082	NCGCChem
NCGC00015747-03	-4.4327	36.9246	-3	-68.655	-54.296	CC=2NC(C)=C(C(C=2C(=O)OCCN(C)Cc1ccccc1)c3cccc(c3)[N+]([O-])=O)C(=O)OC	4.955	0.08	0.713	55985-32-5	AC-108	BIOMOL
NCGC00015436-11	-4.5827	26.1406	-3	-75.446	-79.581	FC(F)(F)c2cc3N(CCCN1CCN(CCO)CC1)c4ccccc4Sc3cc2	4.095	0.001	0.939	69-23-8	STK050763	Vitas
NCGC00385323-01			-3		-39.964	CC1OC(OC2C(O)COC(O[C@H]3[C@H](C)O[C@@H](OC4C(O)C(O)COC4OC(=O)[C@]56CCC(C)(C)CC5C/7=C/CC8[C@@]9(C)C[C@H](O)[C@H](OC%10OC(CO)C(O)C(O)C%10O)[C@@](C)(CO)C9[C@H](O)C[C@@]8(C)[C@]7(C)CC6)[C@H](O)[C@@H]3O)C2O)C(O)C(O)C1O					NP-007212	Analyticon
NCGC00017040-01	-4.7492	17.8168	4	-28.971	-22.476	CS(=O)(=O)O.CS(=O)(=O)O.CN(C)S(=O)(=O)c2cc3N(CCCN1CCN(C)CC1)c4ccccc4Sc3cc2	4.955	0.297	0.458	2347-80-0	CAS-2347-80-0	Prestwick Chemical, Inc.
NCGC00017063-03	-5.5202	3.01884	4	28.757	20.219	CCN(CC)CC1=C(O)C=CC(=C1)NC2=C3C=CC(=CC3=NC=C2)Cl	4.955	0.079	0.715	6398-98-7	Prestw-309	Prestwick
NCGC00384644-01			4		-2.089	COC1=C(O)C(=C(OC)C(=C1OC)OC)C(=O)\C=C\C2=CC=CC=C2					NP-015009	Analyticon
NCGC00384535-01			4		-6.059	CC1OC(OC2C(O)C(O)C(CO)OC2C3=C4O\C(=C/C(=O)C4=C(OC5OC(CO)C(O)C(O)C5O)C=C3O)C6=CC=C(O)C=C6)C(O)C(O)C1O					NP-013004	Analyticon
NCGC00378460-01	-6.9827	0.104068	4	10.267	14.909	CN(C)C1=CC(=CC=C1)C\2=C\3C(=O)N(NC3=C/C(=O)N2C)C4=CC=CC=C4Cl	4.955	0.298	0.458	1218942-37-0	HY-12298	MedChem Express
NCGC00179454-04	-5.5908	2.5654	4	29.905	-20.473	CC[C@]1(CC[C@@H](O1)[C@]2(C)CC[C@]3(C[C@H](O)[C@@H](C)[C@H](O3)[C@@H](C)[C@@H](OC)[C@H](C)C([O-])=O)O2)[C@@H]4O[C@H](C[C@@H]4C)[C@H]5O[C@@](O)(CO)[C@H](C)C[C@@H]5C	1.692	0.126	0.682	22373-78-0	S2324	Selleck
NCGC00016740-18			4		-5.44	O=C(N1CCN(CC1)c3nc2cc(OC)c(OC)cc2c(N)n3)c4ccco4				19216-56-9	STK301545	Vitas
NCGC00164576-04			4		-20.627	CC(C)[C@@H](C(=O)N[C@@H](Cc1ccccc1)C[C@H](O)[C@H](Cc2ccccc2)NC(=O)COc3c(C)cccc3C)N4CCCNC4=O				192725-17-0	L2844	Bosche
NCGC00385494-01	-5.7083	1.95739	4	27.089	-22.612	CC(=O)O[C@H]1C[C@H]2[C@]3(C)C[C@H](O)[C@H](C4(C)CCC(O4)C(C)(C)O)[C@@]3(C)CC[C@]25C[C@@]56CC[C@H](O[C@@H]7OC[C@@H](O)[C@H](O)[C@H]7O)C(C)(C)[C@H]16	3.065	0.194	0.603		NP-007354	Analyticon
NCGC00163169-02	-5.4327	3.69246	4	14.14	-9.44	CN1CCC(CC1)=C2C3=C(CCC4=C2C=CC=C4)SC=C3	4.955	0.347	0.433	15574-96-6	NS740	BIOMOL
NCGC00263115-01	-5.1327	7.36743	4	-25.4	-0.591	CC(C)(N)C(=O)N[C@H](COCC1=CC=CC=C1)C(=O)N2CCC3(CC2)CN(C4=C3C=CC=C4)[S+](C)([O-])=O	4.095	0.308	0.477	159752-10-0	Axon 1376	ChemAxon
NCGC00187466-03			4		-35.49	CC\1(C)OC2=CC=C(C(=C2\C=C1)O)C(=O)\C=C\C3=CC=CC=C3					NP-012208	Analyticon
NCGC00160527-05	-5.4827	3.29091	4	-16.441	-14.706	CCOC1=CC(=C(Cl)C=C1C(=O)NCC2CN(CCO2)CC3=CC=C(F)C=C3)N	4.955	0.274	0.483	112885-41-3	S1385	Selleck
NCGC00380598-01	-9.2583	0.000552	4	-20.973	-24.561	CCC(C)C1NC(=O)C2CCCN2C(=O)C(CC(C)C(O)=O)OC(=O)CCNC(=O)C(C)N(C)C(=O)C(C(C)C)N(C)C1=O	1.788	0.131	0.646		NP-013746	Analyticon
NCGC00263087-01	-7.2827	0.052157	4	12.227	10.387	CC[C@H]1N(C(C)C)C2=NC(=NC=C2N(C)C1=O)NC3=CC=C(C=C3OC)C(=O)NC4CCC(CC4)N5CCN(CC5)CC6CC6	4.955	0.329	0.423	755038-65-4	Axon 1473	ChemAxon
NCGC00247879-01	-5.7327	1.85062	4	-14.131	2.045	CCNC(=O)C1=CC2=C(N=C(N)N=C2S1)C3=CC(=C(Cl)C=C3Cl)OCCN4CCCC4	4.955	0.362	0.385	847559-80-2	S1498	Selleck

## Sheet: Table S7
Supplementary Table 7. 134 prior art compounds for ZIKV-Rluc assay
Headers:
Protocol Name	Name of the protocol or protocols associated with the data
Sample ID	NCATS compound tracking number
Log AC50 (M)	Potency of compound in log units (Molar). Derived from the Hill fit of the response curve, 50% of the maximum acitivity response.
AC50 (µM)	Potency of compound in micromolar units (µM). Derived from the Hill fit of the response curve,50% of the maximum acitivity response.
CC -v2	Curve class classification (v2) of the dose response curve (Inglese et al. (2006) Proc Natl Acad Sci U S A, 103, 11473-8)
Efficacy	Difference between neutral response and maximum compound response
Max Resp	Difference between neutral response and compound response for highest compound concentration
Structure	Chemical Structure (SMILES)
Hill Coef	Hitt fit parameter
Pvalue	Stat significance of Hill fit
R2	Stat significance of Hill fit
CAS#	order identification number
PubChem SID	Pubchem (https://pubchem.ncbi.nlm.nih.gov/) substance identification number
Sample ID	Log AC50 (M)	AC50 (µM)	CC-v2	Efficacy	Max Resp	Structure	Hill Coef	PValue	R2	CAS#	Supplier ID	Supplier
NCGC00263220-05	-6.6327	0.232979	-1.1	-96.055	-99.405	C\C=C1/NC(=O)[C@H]2CSSCC\C=C/[C@H](CC(=O)N[C@H](C(C)C)C(=O)N2)OC(=O)[C@@H](NC1=O)C(C)C	1.627		0.995	128517-07-7	S3020_cm1	Selleck
NCGC00347649-02	-7.0327	0.09275	-1.1	-91.85	-97.372	COC1=CC2=C(C=C1OC)C3(O)C(CO2)OC4=C5CC(OC5=CC(=C4C3=O)O)C(C)=C	1.967		0.997		NP-016398	Analyticon
NCGC00381040-01	-5.8408	1.44263	-1.1	-92.604	-99.402	CC(\CC\C=C(C)\CCC(O)C(C)(O)CCCC(C)(O)CCCC(C)(O)CCCC(C)(O)CCCC(C)(O)CCCC(C)(O)CCCC(C)(C)O)=C/CO	4.449		0.983		NP-008894	Analyticon
NCGC00263020-01	-5.1327	7.36743	-1.1	-104.089	-98.725	CC(C)[N]1C=C(C2=CC=NC(=N2)NC3=C(C)C=CC(=C3)C(N)=O)C4=C1C=NC=C4	1.826		0.987	1221153-14-5	JKJ22-049	NCGCChem
NCGC00347732-02	-5.0327	9.27505	-1.1	-101.002	-99.456	COC(=O)C\1(CC2=CC=C(O)C(=C2)CC=C(C)C)OC(=O)\C(=C1C3=CC(=C(O)C(=C3)CC=C(C)C)O)OC	1.885		0.976		NP-006935	Analyticon
NCGC00169033-03	-5.6408	2.28641	-1.1	-98.201	-99.812	CCCC(=O)O[C@@H]1C[C@@](C)(OC(C)=O)C\2C[C@H](OC(=O)\C(C)=C\C)\C(=C2[C@H]3OC(=O)[C@](C)(O)[C@]13O)C	2.121		0.985		NP-001595	Analyticon
NCGC00250401-01	-6.2327	0.585216	-1.1	-95.419	-99.457	CN1CC[C@H]([C@@H](O)C1)C2=C(O)C=C(O)C3=C2O\C(=C/C3=O)C4=CC=CC=C4Cl	2.406		0.994	146426-40-6	S1230	Selleck
NCGC00015735-12	-5.9827	1.04068	-1.1	-94.574	-99.55	OC1=C(C=C(Cl)C=C1)C(=O)NC2=C(Cl)C=C(C=C2)[N+]([O-])=O	3.132		0.992	50-65-7	MS-01503265	Microsource
NCGC00380185-01	-5.3458	4.50996	-1.1	-106.708	-100.757	C[C@H]1O[C@@H](O[C@H]2[C@@H](C)O[C@@H](OC(=O)[C@]34CCC(C)(C)C[C@H]3C/5=C/CC6[C@@]7(C)CC[C@H](O[C@@H]8O[C@@H]([C@@H](O)[C@H](O[C@@H]9OC[C@@H](O)[C@H](O)[C@H]9O)[C@H]8O[C@@H]%10O[C@H](CO)[C@H](O)[C@H](O)[C@H]%10O)C(O)=O)[C@@](C)(C=O)C7CC[C@@]6(C)[C@]5(C)C[C@H]4O)[C@H](O[C@@H]%11O[C@@H](C)[C@H](O[C@@H]%12OC[C@@H](O)[C@H](O[C@@H]%13OC[C@@H](O)[C@H](O)[C@H]%13O)[C@H]%12O)[C@@H](O)[C@H]%11O)[C@H]2O)[C@…	4.504		0.985		NP-003884	Analyticon
NCGC00015735-11	-6.4408	0.362372	-1.1	-106.368	-100.429	Clc2cc(ccc2NC(=O)c1cc(Cl)ccc1O)[N+]([O-])=O	3.512		0.992	50-65-7	STK396676	Vitas
NCGC00163548-01	-5.7408	1.81616	-1.1	-94.296	-94.115	CS[C@H]1SC[C@H]2N(C)C(=O)[C@@H](C)NC(=O)[C@H](COC(=O)[C@@H](C(C)C)N(C)C(=O)[C@@H]1N(C)C(=O)[C@@H](C)NC(=O)[C@H](COC(=O)[C@@H](C(C)C)N(C)C2=O)NC(=O)C3=NC4=CC=CC=C4N=C3)NC(=O)C5=NC6=CC=CC=C6N=C5	2.044		0.967	512-64-1	NP-090	BIOMOL
NCGC00091195-08	-5.6327	2.32979	-1.1	-99.169	-99.917	Clc2c(Cc1c(O)c(Cl)cc(Cl)c1Cl)c(O)c(Cl)cc2Cl	3.512		0.992	70-30-4	STK377478	Vitas
NCGC00249346-02	-5.9327	1.16766	-1.1	-91.692	-99.088	C1CCN(C1)CCOC2=C3COC/C=C/CCOC4=CC=CC(=C4)C5=NC(=NC=C5)NC(=C3)C=C2	2.333		0.992	937272-93-0	DYD03-088	NCGCChem
NCGC00346969-01	-5.4827	3.29091	-1.1	-94.201	-99.104	CCOC(=O)N1CCN(CC1)[N+](/[O-])=N/OC2=CC=C(C=C2C#N)[N+]([O-])=O	1.509		0.981		Keefer_JS-59-4	NCI
NCGC00263152-01	-5.7327	1.85062	-1.1	-88.579	-98.949	CN1CCN(CC1)CC2=CC=C(NC(=O)C3=CC(=C(C)C=C3)C#CC4=CN=C5C=CC=N[N]45)C=C2C(F)(F)F	1.626	0.001	0.928	943319-70-8	S1490	Selleck
NCGC00181129-05	-7.0699	0.085132	-1.1	-120.53	-95.603	CC1=NC(=CC(=N1)NC2=NC=C(S2)C(=O)NC3=C(Cl)C=CC=C3C)N4CCN(CCO)CC4	0.5		0.977	302962-49-8	S1021	Selleck
NCGC00014911-01	-5.4827	3.29091	-1.1	-103.985	-99.739	CC(C)(O)\C=C/C(=O)[C@](C)(O)[C@H]1[C@H](O)C[C@]2(C)[C@@H]3C\C=C4/[C@@H](/C=C(/O)C(=O)C4(C)C)[C@]3(C)C(=O)C[C@@]12C	4.955		0.983	2022-07-03	null	NCI
NCGC00164596-01	-4.9827	10.4068	-1.1	-109.905	-100.212	[H][C@@]1(C)C[C@@]2([H])C3CCC4=CC(=O)C=C[C@@]4(C)[C@@]3(Cl)[C@@]([H])(O)CC2(C)[C@@]1(OC(=O)C5=CC=CO5)C(=O)CCl	1	0.015	0.842		SRP066405m	NCGC
NCGC00263191-01	-5.6327	2.32979	-1.1	-109.113	-98.511	CC(C)C1=CN=C(NC(=O)[C@@H](C)C2=CC=C(NC(C)=O)C=C2)S1	1.21		0.987	492445-28-0	SYN-1097	SynKinase
NCGC00247785-05	-5.3045	4.95976	-1.1	-97.244	-99.645	OC1CCC(CC1)N2\C=N/C3=C(C2=N)C(=C([N]3CC4=CC=CC=C4)C5=CC=CC=C5)C6=CC=CC=C6	1.222		0.958		KUC109088N-03	KUCMLD
NCGC00346600-01	-5.4827	3.29091	-1.1	-96.499	-99.01	C[C@@H]1CC[C@@]2(OC1)O[C@H]3C[C@H]4[C@@H]5C/C=C6/C[C@H](CC[C@]6(C)[C@H]5CC[C@]4(C)[C@H]3[C@@H]2C)O[C@@H]7O[C@H](CO)[C@@H](O[C@@H]8O[C@@H](C)[C@H](O)[C@@H](O)[C@H]8O)[C@H](O)[C@H]7O[C@@H]9O[C@@H](C)[C@H](O)[C@@H](O)[C@H]9O	3.572		0.981	19057-60-4	S2379	Selleck
NCGC00347748-02	-5.4408	3.62372	-1.1	-100.94	-99.117	CC(C)=CCCC(C)(O)CCCC(C)(O)CCCC(C)(O)CCCC(C)(O)CCCC(C)(O)CCCC(C)(O)C(O)CC\C(C)=C\CC\C(C)=C\CO[C@@H]1O[C@H](CO)[C@@H](O)[C@H](O)[C@H]1O	1.967		0.979		NP-006183	Analyticon
NCGC00380220-01	-5.8908	1.28574	-1.1	-95.552	-99.662	COC1C(O)C(OC(C)C1OC2OC(COC3OC(CO)C(O)C(O)C3O)C(O)C(O)C2O)OC4CCC5(C)C(CCC6C5CCC7(C)C(CCC67O)/C8=C/C(=O)OC8)C4	2.333		0.986		NP-006002	Analyticon
NCGC00249613-01	-5.6327	2.32979	-1.1	-103.056	-99.72	C[C@@]1(CO1)C(=O)[C@@H](NC(=O)[C@H](Cc2ccccc2)NC(=O)[C@H](CC(C)C)NC(=O)[C@H](CCc3ccccc3)NC(=O)CN4CCOCC4)CC(C)C	1.331		0.964	868540-17-4	CT-CARF	ChemieTek
NCGC00167846-01	-5.3827	4.14301	-1.1	-95.949	-99.943	CC1=CC2=C(C=C1)C3=C(C2)C(=N[N]3C4=CC=C(Cl)C=C4Cl)C(=O)NN5CCCCC5	2.72	0.001	0.939		Tocris_2764	Tocris
NCGC00263088-01	-5.2327	5.85216	-1.1	-103.241	-92.032	CC1=NC2=CN=C3C=CC(=CC3=C2[N]1C4=CC=C(C=C4)C(C)(C)C#N)C#CC5=CN=CC=C5	1.111		0.957	853910-02-8	Axon 1282	ChemAxon
NCGC00090797-01	-6.3327	0.464854	-1.1	-107.599	-98.918	C[C@H]1O[C@H](C[C@H](O)[C@@H]1O)O[C@H]2[C@@H](O)C[C@@H](O[C@@H]2C)O[C@H]3[C@@H](O)C[C@@H](O[C@@H]3C)O[C@H]4CC[C@@]5(C)[C@H](CC[C@@H]6[C@@H]5C[C@@H](O)[C@]7(C)[C@H](CC[C@]67O)C/8=C/C(=O)OC8)C4	2.121		0.995	20830-75-5	AB07859937	NIEHS
NCGC00263617-05	-4.9827	10.4068	-1.1	-93.524	-92.631	CN(C)C1=CC=C(C=C1)C(=O)NCCCCCCC(=O)NO	2.787	0.001	0.935	251456-60-7	S2779	Selleck
NCGC00186460-02	-6.4327	0.369246	-1.1	-99.409	-99.593	COC(=O)[C@]12CCC(C)(C)C[C@H]1[C@H]3C(=O)\C=C\4[C@@](C)(CC[C@H]5C(C)(C)C(=O)\C(=C/[C@]45C)C#N)[C@]3(C)CC2	4.955		0.987		NSC_713200	NCI
NCGC00188382-05	-5.8327	1.47	-1.1	-97.056	-99.599	CC(NCC1=CC=C2N(CC(C)(C)O)\C(NC2=C1)=N\C(=O)C3=CC=C(S3)C4=C[NH]N=C4)C(C)(C)C	1.788		0.996	1149753-56-9	JKJ23-022	NCGCChem
NCGC00253438-01	-5.6327	2.32979	-1.1	-120.006	-99.011	CC[C@H]1N(C2CCCC2)C3=NC(=NC=C3N(C)C1=O)NC4=CC=C(C=C4OC)C(=O)NC5CCN(C)CC5	0.7		0.972	755038-02-9	S1109	Selleck
NCGC00346509-02	-5.8327	1.47	-1.1	-91.751	-97.47	O=C1NC(=O)/C(S1)=C/C2=CC=C3N=CC=C(C4=CC=NC=C4)C3=C2	3.065		0.985		S1360	Selleck
NCGC00346486-01	-5.0327	9.27505	-1.1	-96.645	-98.785	CN(C)CC1=C(OC2=CC=CC=C12)C(=O)NCCOC3=CC=C(C=C3)C(=O)NO	4.095		0.949	783355-60-2	S1090	Selleck
NCGC00250401-01	-5.5827	2.61406	-1.2	-60.264	-98.05	CN1CC[C@H]([C@@H](O)C1)C2=C(O)C=C(O)C3=C2O\C(=C/C3=O)C4=CC=CC=C4Cl	2.902		0.993	146426-40-6	S1230	Selleck
NCGC00261947-01	-5.4827	3.29091	-1.2	-69.727	-98.941	[H][C@]12[C@H](OC(=O)CCCCCCC)[C@@H](OC(=O)C(\C)=C/C)C(C)=C1[C@@H]3OC(=O)[C@@](C)(O)[C@@]3(O)[C@H](C[C@]2(C)OC(C)=O)OC(=O)CCC	1.331		0.985		T 9033	SIGMA
NCGC00346743-01	-5.5827	2.61406	-1.2	-68.967	-98.985	CCN(CC)CC1=CC2=C(C=C1)C=C(COC(=O)NC3=CC=C(C=C3)C(=O)NO)C=C2	1.826		0.963		S2170	Selleck
NCGC00164367-10	-6.8582	0.138596	-1.2	-44.84	-48.24	CC(=O)O[C@H]\1C(=O)[C@]2(C)[C@@H](O)C[C@H]3OC[C@@]3(OC(C)=O)[C@H]2[C@H](OC(=O)C4=CC=CC=C4)[C@]5(O)C[C@H](OC(=O)[C@H](O)[C@@H](NC(=O)C6=CC=CC=C6)C7=CC=CC=C7)/C(=C1C5(C)C)C	1	0.014	0.847		NP-010981	Analyticon
NCGC00161923-04	-5.5327	2.93303	-1.2	-67.755	-62.284	COC1=C(OC)C(=CC(=C1)[C@H]2[C@H]3[C@H](COC3=O)[C@@H](O)C4=C2C=C5OCOC5=C4)OC	0.5	0.005	0.89	477-47-4	2956	Tocris
NCGC00162440-02	-8.3224	0.004759	-1.2	-71.611	-66.361	CCC(\C=C\[C@@H]1OC(=O)\C=C/[C@@H]1C)=C\[C@H](C)C/C=C/C(C)=C/[C@@H](C)C(=O)[C@@H](C)[C@H](O)[C@@H](C)C/C(C)=C/C(O)=O	1.692		0.988		L-6100	LC Labs
NCGC00263090-01	-5.1699	6.76226	-1.2	-50.634	-54.42	COC1=C(NC2=NC=C3N(C)C(=O)N(C4CCCC4)C3=N2)C=CC(=C1)OC5CCN(C)CC5	1	0.002	0.919	1124329-14-1	Axon 3146	ChemAxon
NCGC00385849-01	-8.9827	0.001041	-1.2	-35.641	-12.132	CC(C)=C1CC2C(C)(O)CCC2(O)\C(=C/C1=O)C	4.955	0.032	0.797		NP-018536	Analyticon
NCGC00385612-01	-5.9327	1.16766	-1.2	-71.455	-72.562	COC1=CC=C(C=C1O)C/2=C(OC)/C(=O)C3=C(O2)C=C(O)C(=C3O)OC	0.9	0.004	0.9		NP-010309	Analyticon
NCGC00247877-01	-6.7327	0.185062	-1.2	-34.341	-31.198	COC1=C(C)C=NC(=C1C)C[N]2C=NC3=C(Cl)N=C(N)N=C23	4.449	0.019	0.832	848695-25-0	S1175	Selleck
NCGC00016083-13	-4.8199	15.1388	-1.4	-36.934	-27.118	COC1=C(OC)C=C(CCN(C)CCCC(C#N)(C(C)C)C2=CC(=C(OC)C=C2)OC)C=C1	2.72	0.239	0.731	52-53-9	Tocris-0654	Tocris
NCGC00164631-04	-4.9327	11.6766	-2.1	-103.003	-99.557	CCN(CC)CCNC(=O)C1=C(C)[NH]C(=C1C)/C=C/2C(=O)NC3=CC=C(F)C=C23	1.464		0.983	341031-54-7	MFCD09260778	SigmaAldrich
NCGC00015096-17	-4.7327	18.5062	-2.1	-100.133	-98.715	CCN(CC)CCOc1c(I)cc(cc1I)C(=O)c2c3ccccc3oc2CCCC	2.406	0.002	0.915	1951-25-3	2300165	Microsource
NCGC00165727-01	-4.7827	16.4936	-2.1	-80.197	-82.143	O=C1NC2=CC=CC=C2N1C3CCN(CC4=CC=C(C=C4)C5=NC6=CC7=C(NC=N7)C=C6N=C5C8=CC=CC=C8)CC3	3.065		0.962	612847-09-3	A6730	SigmaAldrich
NCGC00179578-03	-4.6327	23.2979	-2.1	-100.838	-97.726	ClCC(=O)[C@@]5(OC(=O)c1ccco1)[C@H](C)C[C@@H]3[C@]5(C)C[C@H](O)[C@]2(Cl)[C@@]4(C)C=CC(=O)C=C4CC[C@H]23	1.1	0.022	0.822	83919-23-7	Prestw-572	Prestwick Chemical, Inc.
NCGC00168934-02	-4.7327	18.5062	-2.1	-106.691	-100.564	OC[C@H]1OC([C@H](O)[C@@H](O)[C@H]1O)C2=C3O\C(=C/C(=O)C3=C(O)C=C2O)C4=CC(=C(O)C=C4)O	2.406		0.953		NP-001271	Analyticon
NCGC00263112-01	-5.1699	6.76226	-2.1	-113.144	-99.466	C[C@@H](OC1=C(SC(=C1)[N]2C=NC3=C2C=C(CN4CCN(C)CC4)C=C3)C(N)=O)C5=CC=CC=C5C(F)(F)F	0.8	0.043	0.956	929095-18-1	Axon 1688	ChemAxon
NCGC00263225-01	-4.6327	23.2979	-2.1	-106.258	-97.88	CCOC(CN1C(=O)[C@](CC(=O)NC2=CC=C(C)C=C2)(NC(=O)NC3=CC=C(C)C=C3)C4=CC=CC=C14)OCC	4.095		0.953	199800-49-2	10010129	Cayman
NCGC00013226-15	-4.6327	23.2979	-2.1	-93.82	-95.429	CN1CCN(CCCN2C3=C(SC4=C2C=C(C=C4)C(F)(F)F)C=CC=C3)CC1	4.095	0.001	0.94	440-17-5	MS-01500591	Microsource
NCGC00169591-02	-4.7327	18.5062	-2.1	-87.809	-86.687	CCCCC\C=C\C(=O)CCC1=CC(=C(O)C=C1)OC	3.065	0.007	0.876		NP-003859	Analyticon
NCGC00167751-03	-4.6327	23.2979	-2.1	-105.384	-99.738	COC1=CC(=C2C(=O)N(COC/3=C/C(=O)N4\C=C/C=C(OCCN5CCCCC5)\C4=N3)[S+]([O-])(=O)C2=C1)C(C)C	4.095	0.004	0.896	344930-95-6	2506	Tocris
NCGC00183853-01	-4.5827	26.1406	-2.1	-99.983	-99.289	Clc5ccc6CCc1ccccc1N(CCCN2CCC4(CC2)C(=O)NC3CCCCN34)c6c5	4.095	0.002	0.92	89419-40-9	PH-NIH-183543	Pharmaron
NCGC00181111-02	-4.4327	36.9246	-2.1	-104.922	-87.275	O=C(O)c1ccc(cc1)C(=O)Nc2ccc3c(c2)C(C)(C)CCC3(C)C	4.955	0.016	0.838	94497-51-5	3507	Tocris
NCGC00263233-01	-4.6827	20.7643	-2.1	-115.821	-99.398	NC1=CC=C(C=C1)C(=O)C2=CC3=C([NH]2)C=CC4=CC=CC=C34	1.331		0.947	1332307-32-0	IPFK2	NCGCChem
NCGC00346514-01	-4.7827	16.4936	-2.1	-111.251	-100.269	CN(C)[C@H]1CCN(C1)CC2=CC=C(C=C2C(F)(F)F)C(=O)NC3=CC=C(C)C(=C3)NC4=NC=C(C=N4)C5=CN=CN=C5	2.406	0.001	0.939	859212-16-1	S1369	Selleck
NCGC00380219-01	-4.9345	11.6271	-2.1	-96.8	-99.643	C[C@@H]1O[C@@H](O[C@@H]2[C@@H](O)[C@@H](O)CO[C@H]2OC(=O)[C@]34CCC(C)(C)C[C@H]3C/5=C/CC6[C@@]7(C)C[C@H](O)[C@H](O[C@@H]8O[C@@H]([C@@H](O)[C@H](O)[C@H]8O)C(O)=O)[C@@](C)(CO)C7[C@H](O)C[C@@]6(C)[C@]5(C)CC4)[C@H](O)[C@H](O)[C@H]1O[C@@H]9OC[C@@H](O)[C@H](O[C@@H]%10OC[C@](O)(CO)[C@H]%10O)[C@H]9O	2.333		0.944		NP-019657	Analyticon
NCGC00263110-01	-4.7327	18.5062	-2.1	-124.29	-100.789	CN(C(C)=O)C1(CCN(CCC[C@@]2(CCCN(C2)C(=O)C3=CC=CC=C3)C4=CC=C(Cl)C(=C4)Cl)CC1)C5=CC=CC=C5	1.21	0.028	0.806	160492-56-8	Axon 1533	ChemAxon
NCGC00015802-18	-4.6827	20.7643	-2.1	-98.365	-96.477	Fc1ccc(cc1)C(CCCN2CCC(CC2)N3c4ccccc4NC3=O)c5ccc(F)cc5	1.627	0.001	0.931	2062-78-4	NCGC00015802-17pur	NCGCChem
NCGC00345802-01	-4.7327	18.5062	-2.1	-102.183	-84.021	ONC(=O)CCCCCCNC(=O)C1=CN=C(N=C1)N(C2=CC=CC=C2)C3=CC=CC=C3	1.1	0.001	0.928	1316214-52-4	CT-ACY12	ChemieTek
NCGC00186465-01	-4.7327	18.5062	-2.1	-117.339	-99.979	NC1(CCC1)c2ccc(cc2)c3nc5C=CN6C(=O)NN=C6c5cc3c4ccccc4	1.344		0.967	1032350-13-2	S1078	Selleck
NCGC00263151-01	-4.7827	16.4936	-2.1	-94.324	-90.046	NC1=NC(=N[N]1C(=O)C2=C(F)C=CC=C2F)NC3=CC=C(C=C3)[S+](N)([O-])=O	3.132	0.002	0.913	443797-96-4	S1249	Selleck
NCGC00186465-04	-4.6827	20.7643	-2.1	-108.058	-98.999	NC1(CCC1)c2ccc(cc2)c3nc5C=CN6C(=O)NN=C6c5cc3c4ccccc4	1.464	0.001	0.935	1032350-13-2	S1078	Selleck
NCGC00025035-05	-4.3199	47.8731	-2.1	-107.599	-87.79	C[S+]([O-])C1=CC=C(C=C1)C2=NC(=C([NH]2)C3=CC=NC=C3)C4=CC=C(F)C=C4	1.1	0.009	0.906	152121-47-6	EI-286	BIOMOL
NCGC00095128-04	-4.5327	29.3303	-2.1	-95.825	-91.668	CCCCCCCCCCCC(CC1OC(=O)C1CCCCCC)OC(=O)C(CC(C)C)NC=O	4.095		0.969	96829-58-2	1504300	Microsource
NCGC00159337-04	-4.7827	16.4936	-2.1	-93.261	-95.737	FC(F)(F)[C@@]3(C#CC1CC1)OC(=O)Nc2ccc(Cl)cc23	1.692		0.971	154598-52-4	STK582240	Vitas
NCGC00187912-02	-5.0327	9.27505	-2.1	-91.422	-83.345	NC1=C2C(=NC=N1)[N](N=C2C3=CC=C(OC4=CC=CC=C4)C=C3)[C@@H]5CCCN(C5)C(=O)C=C	1.714		0.984	936563-96-1	PCI-32765	Pharmacyclics
NCGC00247668-01	-4.7827	16.4936	-2.1	-136.639	-99.757	CC(=O)O/N=C/1C(=O)N(CC2=CC(=CC=C2Cl)Cl)C3=CC=C(Cl)C=C13	0.9	0.036	0.787		Tocris_3998	Tocris
NCGC00187983-01	-4.8327	14.7	-2.1	-99.244	-100.568	O=C(NCC1=CC=CC=C1)C2=CSC(=N2)NC3=CC=NC=N3	3.065		0.968	1226056-71-8	XJB04-071	NCGCChem
NCGC00247954-02	-4.3699	42.667	-2.1	-87.335	-99.352	FC(F)(F)C1=CC=CC(=C1Cl)C(=O)N[C@H]([C@@H]2CCCCN2)C3=CC=CC=C3	2.406	0.004	0.898	665571-23-8	Axon 1549	ChemAxon
NCGC00180796-02	-4.9908	10.213	-2.1	-108.248	-100.116	C[C@H]([C@H]1C\C(=C(CO)/C(=O)O1)C)[C@H]2CC[C@H]3[C@@H]4C[C@H]5O[C@]56[C@@H](O)\C=C/C(=O)[C@]6(C)[C@H]4CC[C@]23C	3.065	0.014	0.845		NP-007425	Analyticon
NCGC00164385-05	-4.6327	23.2979	-2.1	-102.171	-98.776	CCN(CCOc1ccc(cc1)C(c2ccccc2)=C(Cl)c3ccccc3)CC	4.095	0.017	0.837	911-45-5	1500196	Microsource
NCGC00380107-01	-4.894	12.7632	-2.1	-79.638	-81.884	CC1OC(OC2C(OC(CO)C(OC3OCC(O)C(OC4OC(CO)C(O)C4O)C3O)C2OC5OC(C)C(O)C(O)C5O)OC6C(O)C(O)C(OC6OC7CCC8(C)C(CCC9(C)C8C\C=C/%10C%11CC(C)(C)CCC%11(C(O)CC9%10C)C(O)=O)C7(C)C)C(O)=O)C(O)C(O)C1O	2.406		0.953		NP-016306	Analyticon
NCGC00015480-13	-4.4827	32.9091	-2.2	-93.466	-98.662	CC(C)(SC1=CC=C(CCN(CCCCC2CCCCC2)C(=O)NC3CCCCC3)C=C1)C(O)=O	1.539		0.955	265129-71-3	NCGC00015480-12pur	NCGCChem
NCGC00015155-11	-3.4	398.107	-2.2	-53.208	-86.237	CC(C)COCC(CN(Cc1ccccc1)c2ccccc2)N3CCCC3	2.473	0.005	0.892	64706-54-3	AC104	BIOMOL
NCGC00180705-02	-4.6327	23.2979	-2.2	-46.506	-73.055	OC(CCC1=CC=CC=C1)CC(=O)\C=C\C2=CC=CC=C2	2.253		0.951		NP-010006	Analyticon
NCGC00250390-04	-5.6796	2.09118	-2.2	-83.763	-67.554	CC(C)(C)OC(=O)NC1=CC=C(C=C1)C2=CC(=NO2)C(=O)NCCCCCCC(=O)NO	2.72		0.97	1045792-66-2	13146	Cayman
NCGC00015428-15	-4.7827	16.4936	-2.2	-78.657	-76.003	FC(F)(F)c2ccc(OC(CCNC)c1ccccc1)cc2	2.406	0.001	0.926	54910-89-3	STK734483	Vitas
NCGC00179250-04	-4.5327	29.3303	-2.2	-95.793	-79.925	CCCCN(CCCC)CCC(O)C1=C2C=CC(=CC2=C3C=C(Cl)C=C(Cl)C3=C1)C(F)(F)F	2.253	0.002	0.913	69756-53-2	H9414	SIGMA
NCGC00345796-01	-4.8327	14.7	-2.2	-74.499	-73.923	CC1=NC2=C(C=C(C=C2[N]1CC3=CC=CC(=C3C)C(F)(F)F)N4CCOCC4)C(O)=O	2.333		0.954	1372540-25-4	CT-GSK263	ChemieTek
NCGC00263129-04	-4.7827	16.4936	-2.2	-88.43	-70.898	CC(=O)C\1=C(/C)C2=CN=C(NC3=CC=C(C=N3)N4CCNCC4)N=C2N(C5CCCC5)C1=O	1		0.984		S1116	Selleck
NCGC00091544-08	-4.5699	26.921	-2.2	-64.056	-67.89	C[C@]12CC[C@H]3[C@@H](CCC4=C3C=CC(=C4)O)[C@@H]1CC[C@@H]2O	3.132		0.957	50-28-2	MFCD00003693	SigmaAldrich
NCGC00347491-02	-5.1408	7.23028	-2.2	-33.078	-33.995	C\C1=C\C(=O)[C@@H](O)[C@@]2(C)C1C[C@H]3OC(=O)[C@H](O)[C@@]4(O)C(=C)[C@@H](O)[C@]5(O)OC[C@]34C25	3.512	0.037	0.787		NP-015968	Analyticon
NCGC00346698-01	-4.7827	16.4936	-2.2	-76.837	-71.465	CNC(=O)C1=CC=CC(=C1)C2=CC=C3C(=N2)N=C(N=C3N4CCOC[C@@H]4C)N5CCOC[C@@H]5C	3.065		0.956	1009298-59-2	S2783	Selleck
NCGC00346678-01	-5.0827	8.2664	-2.2	-44.79	-44.962	CC(C)C1=C(O)C=C(O)C(=C1)C/2=N/NC(=O)N2C3=CC4=C(C=C3)[N](C)C=C4	2.048	0.034	0.793	888216-25-9	S1159	Selleck
NCGC00346678-04	-5.0327	9.27505	-2.2	-65.758	-62.389	CC(C)C1=C(O)C=C(O)C(=C1)C/2=N/NC(=O)N2C3=CC4=C(C=C3)[N](C)C=C4	0.6	0.001	0.931	888216-25-9	HY-15205	MedChem Express
NCGC00024995-10	-4.6827	20.7643	-2.2	-75.217	-63.948	CC(=O)O[C@H]1C(=O)[C@]2(C)[C@@H](O)C[C@H]3OC[C@@]3(OC(C)=O)C2[C@H](OC(=O)C4=CC=CC=C4)[C@]5(O)C[C@H](OC(=O)[C@H](O)[C@@H](NC(=O)C6=CC=CC=C6)C7=CC=CC=C7)\C(=C1/C5(C)C)C	1	0.001	0.93	33069-62-4	MS-01503908	Microsource
NCGC00167832-06	-4.7327	18.5062	-2.2	-41.527	-39.514	O=C(O)C(O)C(O)C(=O)O.COc4ccccc4OCCNCC(O)COc2cccc3nc1ccccc1c23	2.72	0.015	0.842	NOCAS_45916	1504257	Microsource
NCGC00247878-08	-4.4327	36.9246	-2.3	-68.402	-90.15	CCNC(=O)C1=NOC(=C1C2=CC=C(CN3CCOCC3)C=C2)C4=C(O)C=C(O)C(=C4)C(C)C	3.627	0.052	0.758	747412-49-3	HY-10215_CM1	MedChem Express
NCGC00385298-01	-5.0083	9.8102	-2.3	-117.521	-98.025	C[C@H]1[C@H](C)C2=C(C=CC=N2)C(=O)OC[C@]3(C)O[C@]45[C@H](O)[C@H]3C(=O)[C@@H](OC(C)=O)[C@]4(COC(C)=O)[C@@H](OC(C)=O)[C@@H](OC(C)=O)[C@H](OC1=O)[C@]5(C)O	2.333	0.103	0.92		NP-019162	Analyticon
NCGC00250387-03	-4.6327	23.2979	-2.4	-68.382	-59.211	CCN1CCN(CC1)CC(=O)NC2=CC=C(C3=C2C4=C(S3)C=CC=C4)C5=C6O\C(=C/C(=O)C6=CC=C5)N7CCOCC7	1.1	0.088	0.702	881375-00-4	S8045	Selleck
NCGC00163507-03	-4.6827	20.7643	-2.4	-66.096	-65.496	[Br-].CC[N+](C)(CC)CCOC(=O)c1ccc(cc1)NC(=O)c2ccccc2OCCCCCCCC	4.095	0.063	0.739	26095-59-0	KS-1278	Key Organics
NCGC00346965-01	-4.8827	13.1014	-2.4	-47.886	-47.265	COC1=CC(=CC=C1NC2=NC=C3N(C(C)C)C(=O)CCN(C4CCCC4)C3=N2)C(=O)NC5CCN(C)CC5	1.627	0.733	0.774	1001343-54-9	HMSL10087	LINCS
NCGC00025179-12	-4.5827	26.1406	-3	-109.046	-95.447	CN(C)c1ccc(cc1)[C@H]5C[C@@]2(C)[C@@H](CC[C@@]2(O)C#CC)[C@@H]4CCC3=CC(=O)CCC3=C45	4.504	0.002	0.911	84371-65-3	Prestw-299	Prestwick
NCGC00165856-03			-3	0	-33.733	O=C(O[C@H](C[C@@H]1OC(=O)[C@H]1CCCCCC)CCCCCCCCCCC)C(CC(C)C)NC=O				96829-58-2	96829-58-2	Sequoia
NCGC00092343-02	-4.4327	36.9246	-3	-55.755	-44.379	CCCCCCCCCCC(C)(C)C(=O)NC1=C(OC)C=C(OC)C=C1OC	4.955	0.083	0.709		C3743	SIGMA
NCGC00015737-02	-4.4327	36.9246	-3	-116.403	-99.557	CCCN(CC1CC1)C2=NC(=NC(=C2Cl)NC3=C(Cl)C=C(Cl)C=C3Cl)C	4.955	0.001	0.927		Tocris-1591	Tocris
NCGC00384450-01	-4.4327	36.9246	-3	-97.233	-83.243	COC1=CC=C2SCCN(CC2=C1)C(=O)CCN3CCC(CC3)CC4=CC=CC=C4	4.955	0.025	0.962		YSM013-025	NCGCChem
NCGC00165730-02	-4.4327	36.9246	-3	-68.814	-57.023	CN(C)C1CCN(CCCOC2=CC=C(C=C2)C3=CC=C(C=C3)C#N)C1	4.955	0.055	0.752		A3104	SigmaAldrich
NCGC00385571-01			-3	0	-47.611	CCC(C)C(O)C(=O)OC1CC2C(C)(C)C(CC(OC(C)=O)C2(C)C3CC(OC(C)=O)C4(C)C(C/C=C4/C13C)C5=COC=C5)OC(C)=O					NP-016665	Analyticon
NCGC00273481-01	-4.4327	36.9246	-3	-90.373	-72.236	Cl.CN1CCCC(C1)CC2c4ccccc4Sc3ccccc23	4.955	0.001	0.935	1553-34-0	Prestw-491	Prestwick Chemical, Inc.
NCGC00348020-01	-4.4327	36.9246	-3	-104.596	-83.301	CC(C)(C)OC(=O)N[C@@H](CC1=CC=C(O[S+]([O-])(=O)C2=CC=CC3=C2C=CN=C3)C=C1)C(=O)N4CCCN(CC4)C(=O)OC(C)(C)C	4.955	0.012	0.855		MFB001-012	NCGCChem
NCGC00385180-01	-4.4327	36.9246	-3	-110.94	-89.374	OC1=CC(=CC(=C1)O)CCCCCCC\C=C/CCCCCC2=CC(=CC(=C2)O)O	4.955	0.002	0.91		NP-012688	Analyticon
NCGC00346663-03	-4.5925	25.5591	-3	-105.712	-86.968	OC[C@H]1O[C@@H](O[C@@H]2O\C=C(/[C@H]3C\C=C(CO)/[C@@H]23)C(O)=O)[C@H](O)[C@@H](O)[C@@H]1O	4.955	0.03	0.802		NP-013520	Analyticon
NCGC00263234-01	-4.1199	75.8738	-3	-38.307	-30.256	CCCCC1=CC=C(N[S+]([O-])(=O)C2=CC=C(C)C(=C2)C(=O)N3CCN(CC3)C4=CC=CC(=C4C)C)C=C1	4.955	0.148	0.625	730970-25-9	IDH-001	NCGCChem
NCGC00253595-01	-4.5827	26.1406	-3	-112.083	-100.465	Clc4ccc5CCc1ccccc1N(CCCN2CCC(CC2)(C(N)=O)N3CCCCC3)c5c4	4.095		0.956	47739-98-0	FFS-11-286-NCI-179	GVK
NCGC00347760-02	-4.4327	36.9246	-3	-123.001	-99.998	CC(C)CC(=O)OC1C(C(C)C)C(OC(C)=O)\C=C(\CO)C1=O	4.955	0.035	0.79		NP-006767	Analyticon
NCGC00181111-01	-4.4327	36.9246	-3	-105.549	-80.478	O=C(O)c1ccc(cc1)C(=O)Nc2ccc3c(c2)C(C)(C)CCC3(C)C	4.955	0.001	0.94	94497-51-5	NSC-608000	NCI
NCGC00385066-01	-4.4327	36.9246	-3	-124.845	-99.067	CCCCCC1=CC(=C([C@H]2\C=C(C)/CC[C@@H]2C(C)=C)C(=C1)O)O	4.955	0.013	0.851		NP-012211	Analyticon
NCGC00347562-02	-4.6425	22.7796	-3	-106.49	-96.985	CC(C)C(=O)O[C@H]1[C@@H]2[C@H](C)C(=O)O[C@@H]2C[C@@H](C)[C@@H]3\C=C/C(=O)[C@@]13C	4.955	0.001	0.941		NP-013135	Analyticon
NCGC00244579-01	-4.1199	75.8738	-3	-117.983	-96.11	ClC1=C(Cl)[C@]5(Cl)C(Cl)(Cl)[C@@]1(Cl)[C@@H]4[C@@H]3C[C@@H]([C@H]2O[C@H]23)[C@@H]45	4.955		0.965	60-57-1	MOP-20059	LightBiologicals
NCGC00336197-02	-5.0827	8.2664	3	41.267	6.905	COC1=CC=C(\C=C\C(=O)\C=C\C2=CC=C(OC)C=C2)C=C1	0.8	0.39	0.382		NP-010067	Analyticon
NCGC00380419-01	-4.7408	18.1616	-3	-93.408	-77.007	CC1CCCC(CC(=O)C2=C(O)C=C(O)C=C2CC(=O)O1)SCC(O)C(O)=O	4.955	0.039	0.781		NP-002355	Analyticon
NCGC00347217-02	-4.6327	23.2979	-3	-116.826	-100.407	CCC1=C(C=C(C=C1)C(=O)NC2=CC(=CC(=C2)C(F)(F)F)CN3CCN(C)CC3)C#CC4=C[N]5N=CC=C5N=C4	4.095	0	0.962		PRP006-082	NCGCChem
NCGC00015747-03	-4.4327	36.9246	-3	-68.655	-54.296	CC=2NC(C)=C(C(C=2C(=O)OCCN(C)Cc1ccccc1)c3cccc(c3)[N+]([O-])=O)C(=O)OC	4.955	0.08	0.713	55985-32-5	AC-108	BIOMOL
NCGC00015436-11	-4.5827	26.1406	-3	-75.446	-79.581	FC(F)(F)c2cc3N(CCCN1CCN(CCO)CC1)c4ccccc4Sc3cc2	4.095	0.001	0.939	69-23-8	STK050763	Vitas
NCGC00385323-01	null	null	-3		-39.964	CC1OC(OC2C(O)COC(O[C@H]3[C@H](C)O[C@@H](OC4C(O)C(O)COC4OC(=O)[C@]56CCC(C)(C)CC5C/7=C/CC8[C@@]9(C)C[C@H](O)[C@H](OC%10OC(CO)C(O)C(O)C%10O)[C@@](C)(CO)C9[C@H](O)C[C@@]8(C)[C@]7(C)CC6)[C@H](O)[C@@H]3O)C2O)C(O)C(O)C1O					NP-007212	Analyticon
NCGC00017040-01	-4.7492	17.8168	4	-28.971	-22.476	CS(=O)(=O)O.CS(=O)(=O)O.CN(C)S(=O)(=O)c2cc3N(CCCN1CCN(C)CC1)c4ccccc4Sc3cc2	4.955	0.297	0.458	2347-80-0	CAS-2347-80-0	Prestwick Chemical, Inc.
NCGC00017063-03	-5.5202	3.01884	4	28.757	20.219	CCN(CC)CC1=C(O)C=CC(=C1)NC2=C3C=CC(=CC3=NC=C2)Cl	4.955	0.079	0.715	6398-98-7	Prestw-309	Prestwick
NCGC00384644-01	null	null	4		-2.089	COC1=C(O)C(=C(OC)C(=C1OC)OC)C(=O)\C=C\C2=CC=CC=C2					NP-015009	Analyticon
NCGC00384535-01	null	null	4		-6.059	CC1OC(OC2C(O)C(O)C(CO)OC2C3=C4O\C(=C/C(=O)C4=C(OC5OC(CO)C(O)C(O)C5O)C=C3O)C6=CC=C(O)C=C6)C(O)C(O)C1O					NP-013004	Analyticon
NCGC00378460-01	-6.9827	0.104068	4	10.267	14.909	CN(C)C1=CC(=CC=C1)C\2=C\3C(=O)N(NC3=C/C(=O)N2C)C4=CC=CC=C4Cl	4.955	0.298	0.458	1218942-37-0	HY-12298	MedChem Express
NCGC00179454-04	-5.5908	2.5654	4	29.905	-20.473	CC[C@]1(CC[C@@H](O1)[C@]2(C)CC[C@]3(C[C@H](O)[C@@H](C)[C@H](O3)[C@@H](C)[C@@H](OC)[C@H](C)C([O-])=O)O2)[C@@H]4O[C@H](C[C@@H]4C)[C@H]5O[C@@](O)(CO)[C@H](C)C[C@@H]5C	1.692	0.126	0.682	22373-78-0	S2324	Selleck
NCGC00016740-18	null	null	4		-5.44	O=C(N1CCN(CC1)c3nc2cc(OC)c(OC)cc2c(N)n3)c4ccco4				19216-56-9	STK301545	Vitas
NCGC00164576-04	null	null	4		-20.627	CC(C)[C@@H](C(=O)N[C@@H](Cc1ccccc1)C[C@H](O)[C@H](Cc2ccccc2)NC(=O)COc3c(C)cccc3C)N4CCCNC4=O				192725-17-0	L2844	Bosche
NCGC00385494-01	-5.7083	1.95739	4	27.089	-22.612	CC(=O)O[C@H]1C[C@H]2[C@]3(C)C[C@H](O)[C@H](C4(C)CCC(O4)C(C)(C)O)[C@@]3(C)CC[C@]25C[C@@]56CC[C@H](O[C@@H]7OC[C@@H](O)[C@H](O)[C@H]7O)C(C)(C)[C@H]16	3.065	0.194	0.603		NP-007354	Analyticon
NCGC00163169-02	-5.4327	3.69246	4	14.14	-9.44	CN1CCC(CC1)=C2C3=C(CCC4=C2C=CC=C4)SC=C3	4.955	0.347	0.433	15574-96-6	NS740	BIOMOL
NCGC00263115-01	-5.1327	7.36743	4	-25.4	-0.591	CC(C)(N)C(=O)N[C@H](COCC1=CC=CC=C1)C(=O)N2CCC3(CC2)CN(C4=C3C=CC=C4)[S+](C)([O-])=O	4.095	0.308	0.477	159752-10-0	Axon 1376	ChemAxon
NCGC00187466-03	null	null	4		-35.49	CC\1(C)OC2=CC=C(C(=C2\C=C1)O)C(=O)\C=C\C3=CC=CC=C3					NP-012208	Analyticon
NCGC00160527-05	-5.4827	3.29091	4	-16.441	-14.706	CCOC1=CC(=C(Cl)C=C1C(=O)NCC2CN(CCO2)CC3=CC=C(F)C=C3)N	4.955	0.274	0.483	112885-41-3	S1385	Selleck
NCGC00380598-01	-9.2583	0.000552	4	-20.973	-24.561	CCC(C)C1NC(=O)C2CCCN2C(=O)C(CC(C)C(O)=O)OC(=O)CCNC(=O)C(C)N(C)C(=O)C(C(C)C)N(C)C1=O	1.788	0.131	0.646		NP-013746	Analyticon
NCGC00263087-01	-7.2827	0.052157	4	12.227	10.387	CC[C@H]1N(C(C)C)C2=NC(=NC=C2N(C)C1=O)NC3=CC=C(C=C3OC)C(=O)NC4CCC(CC4)N5CCN(CC5)CC6CC6	4.955	0.329	0.423	755038-65-4	Axon 1473	ChemAxon
NCGC00247879-01	-5.7327	1.85062	4	-14.131	2.045	CCNC(=O)C1=CC2=C(N=C(N)N=C2S1)C3=CC(=C(Cl)C=C3Cl)OCCN4CCCC4	4.955	0.362	0.385	847559-80-2	S1498	Selleck
